# Supplementary material for: 7,14-Bis(4-methoxy­phen­yl)-11,11-dimethyl-1,4,10,12-tetra­oxa­dispiro­[4.2.5.2]penta­decane-9,13-dione
Source: Acta Crystallogr Sect E Struct Rep Online. 2009 Apr 18;65(Pt 5):o1076. doi: 10.1107/S1600536809013658 (PMC2977755; doi:10.1107/S1600536809013658)
Supplement: Supplementary file 1 [file e-65-o1076-sup1.cif]

##############################################################################
###                                                                        ###
###        Electronic paper (Acta Crystallographica Section E)             ###
###                                                                        ###
##############################################################################
#                                                                            #
# This CIF contains the data in a paper accepted for publication in Acta     #
# Crystallographica Section E. It conforms to the requirements of Notes      #
# for Authors for Section E, and has been peer reviewed under the auspices   #
# of the IUCr Commission on Journals.                                        #
#                                                                            #
# Full details of the Crystallographic Information File format               #
# are given in the paper "The Crystallographic Information File (CIF):       #
# a New Standard Archive File for Crystallography" by S. R. Hall, F. H.      #
# Allen and I. D. Brown [Acta Cryst. (1991), A47, 655-685].                  #
#                                                                            #
# The current version of the core CIF dictionary is obtainable from          #
# ftp://ftp.iucr.org/pub/cif_core.dic. The current version number is 2.4.    #
#                                                                            #
# Software is freely available for graphical display of the structure(s) in  #
# this CIF.  For information consult the CIF home page http://www.iucr.org/  #
# cif/home.html                                                              #
#                                                                            #
# This file may be used for bona fide research purposes within the           #
# scientific community so long as proper attribution is given to the journal # 
# article from which it was obtained.                                        #
#                                                                            #
##############################################################################
                                             
data_global
_audit_creation_method     'from SHELXL97 CIF and IUCr SHELXL97-template'
_journal_date_recd_electronic     2009-04-10
_journal_date_accepted     2009-04-11
_journal_name_full     'Acta Crystallographica, Section E'
_journal_year     2009
_journal_volume     65
_journal_issue      5
_journal_page_first     o1076
_journal_page_last     o1076
_journal_paper_category     QO
_journal_coeditor_code     HK2665
_publ_contact_author_name     'Jinpeng Zhang'
_publ_contact_author_address
;
Department of Public Health,
Xuzhou Medical College,
Xuzhou 221000
People's Republic of China
;
_publ_contact_author_email     yanshu126@126.com
_publ_contact_author_fax     86-516-83403163
_publ_contact_author_phone     86-516-83500065
_publ_section_title
;\
7,14-Bis(4-methoxyphenyl)-11,11-dimethyl-1,4,10,12-tetraoxadispiro[4.2.5.2]\
pentadecane-9,13-dione
;
loop_
    _publ_author_name
    _publ_author_address
    'Jinpeng Zhang'
;
Department of Public Health,
Xuzhou Medical College,
Xuzhou 221000
People's Republic of China
;
    'Shu Yan'
;
College of Chemistry and Chemical Engineering,
Xuzhou Normal University,
Xuzhou 221116
People's Republic of China
;
    'Jie Ding'
;
College of Chemistry and Chemical Engineering,
Xuzhou Normal University,
Xuzhou 221116
People's Republic of China
;
data_I
_chemical_name_systematic
;
7,14-Bis(4-methoxyphenyl)-11,11-dimethyl-1,4,10,12-
tetraoxadispiro[4.2.5.2]pentadecane-9,13-dione
;
_chemical_name_common     ?
_chemical_formula_moiety     'C27 H30 O8'
_chemical_formula_sum     'C27 H30 O8'
_chemical_formula_iupac     'C27 H30 O8'
_chemical_formula_weight     482.51
_chemical_melting_point     '479'
_symmetry_cell_setting     monoclinic
_symmetry_space_group_name_H-M     'P 21/n'
_symmetry_space_group_name_Hall     '-P 2yn'
loop_
    _symmetry_equiv_pos_as_xyz
    'x, y, z'
    '-x+1/2, y+1/2, -z+1/2'
    '-x, -y, -z'
    'x-1/2, -y-1/2, z-1/2'
_cell_length_a     9.977(5)
_cell_length_b     20.162(9)
_cell_length_c     12.508(6)
_cell_angle_alpha     90.00
_cell_angle_beta     94.934(8)
_cell_angle_gamma     90.00
_cell_volume     2507(2)
_cell_formula_units_Z     4
_cell_measurement_reflns_used     1366
_cell_measurement_theta_min     2.285
_cell_measurement_theta_max     19.535
_cell_measurement_temperature     298(2)
_exptl_crystal_description     'prism'
_exptl_crystal_colour     'colorless'
_exptl_crystal_size_max     0.43
_exptl_crystal_size_mid     0.25
_exptl_crystal_size_min     0.12
_exptl_crystal_density_diffrn     1.279
_exptl_crystal_density_meas     ?
_exptl_crystal_density_method     'not measured'
_exptl_crystal_F_000     1024
_exptl_absorpt_coefficient_mu     0.094
_exptl_absorpt_correction_type     multi-scan
_exptl_absorpt_process_details     '(SADABS; Sheldrick, 1996)'
_exptl_absorpt_correction_T_min     0.9607
_exptl_absorpt_correction_T_max     0.9888
_exptl_special_details
;
;
_diffrn_ambient_temperature     298(2)
_diffrn_radiation_type     MoK\a
_diffrn_radiation_wavelength     0.71073
_diffrn_radiation_source     'fine-focus sealed tube'
_diffrn_radiation_monochromator     graphite
_diffrn_measurement_device_type     'Bruker SMART CCD area-detector'
_diffrn_measurement_method     '\f and \w'
_diffrn_detector_area_resol_mean     ?
_diffrn_reflns_number     11754
_diffrn_reflns_av_R_equivalents     0.1044
_diffrn_reflns_av_sigmaI/netI     0.1633
_diffrn_reflns_theta_min     2.28
_diffrn_reflns_theta_max     25.03
_diffrn_reflns_theta_full     25.03
_diffrn_measured_fraction_theta_max     0.935
_diffrn_measured_fraction_theta_full     0.999
_diffrn_reflns_limit_h_min     -11
_diffrn_reflns_limit_h_max     11
_diffrn_reflns_limit_k_min     -20
_diffrn_reflns_limit_k_max     24
_diffrn_reflns_limit_l_min     -14
_diffrn_reflns_limit_l_max     14
_diffrn_standards_number     ?
_diffrn_standards_interval_count     ?
_diffrn_standards_interval_time     ?
_diffrn_standards_decay_%     ?
_refine_special_details
;
Refinement of <i>F</i>^2^ against ALL reflections. The weighted <i>R</i>-factor
<i>wR</i> and goodness of fit <i>S</i> are based on <i>F</i>^2^, conventional
<i>R</i>-factors <i>R</i> are based on <i>F</i>, with <i>F</i> set to zero for
negative <i>F</i>^2^. The threshold expression of <i>F</i>^2^ >
\s(<i>F</i>^2^) is used only for calculating <i>R</i>-factors(gt) <i>etc</i>.
and is not relevant to the choice of reflections for refinement.
<i>R</i>-factors based on <i>F</i>^2^ are statistically about twice as large
as those based on <i>F</i>, and <i>R</i>- factors based on ALL data will be
even larger.
;
_reflns_number_total     4126
_reflns_number_gt     1349
_reflns_threshold_expression     I>2\s(I)
_refine_ls_structure_factor_coef     Fsqd
_refine_ls_matrix_type     full
_refine_ls_R_factor_all     0.2361
_refine_ls_R_factor_gt     0.0747
_refine_ls_wR_factor_gt     0.1392
_refine_ls_wR_factor_ref     0.1874
_refine_ls_goodness_of_fit_ref     1.005
_refine_ls_restrained_S_all     1.012
_refine_ls_number_reflns     4126
_refine_ls_number_parameters     316
_refine_ls_number_restraints     ?
_refine_ls_hydrogen_treatment     constr
_refine_ls_weighting_scheme     calc
_refine_ls_weighting_details
                  'calc w=1/[\s^2^(Fo^2^)+(0.055P)^2^] where P=(Fo^2^+2Fc^2^)/3'
_atom_sites_solution_hydrogens     geom
_atom_sites_solution_primary     direct
_atom_sites_solution_secondary     difmap
_refine_ls_shift/su_max     0.000
_refine_ls_shift/su_mean     0.000
_refine_diff_density_max     0.460
_refine_diff_density_min     -0.213
_refine_ls_extinction_method     none
_refine_ls_extinction_coef     ?
loop_
    _atom_type_symbol
    _atom_type_description
    _atom_type_scat_dispersion_real
    _atom_type_scat_dispersion_imag
    _atom_type_scat_source
    'C' 'C' 0.0033 0.0016
                         'International Tables Vol C Tables 4.2.6.8 and 6.1.1.4'
    'H' 'H' 0.0000 0.0000
                         'International Tables Vol C Tables 4.2.6.8 and 6.1.1.4'
    'O' 'O' 0.0106 0.0060
                         'International Tables Vol C Tables 4.2.6.8 and 6.1.1.4'
_computing_data_collection     'SMART (Bruker, 1998)'
_computing_cell_refinement     'SAINT (Bruker, 1998)'
_computing_data_reduction     'SAINT (Bruker, 1998)'
_computing_structure_solution     'SHELXS97 (Sheldrick, 2008)'
_computing_structure_refinement     'SHELXL97 (Sheldrick, 2008)'
_computing_molecular_graphics
                  'ORTEP-3 for Windows (Farrugia, 1997) and PLATON (Spek, 2009)'
_computing_publication_material     'SHELXL97 (Sheldrick, 2008)'
loop_
    _atom_site_type_symbol
    _atom_site_label
    _atom_site_fract_x
    _atom_site_fract_y
    _atom_site_fract_z
    _atom_site_U_iso_or_equiv
    _atom_site_adp_type
    _atom_site_calc_flag
    _atom_site_refinement_flags
    _atom_site_occupancy
    _atom_site_disorder_assembly
    _atom_site_disorder_group
    O O1 -0.0782(3) 0.1365(2) 0.3511(3) 0.0761(13) Uani d . 1 . .
    O O2 0.0250(4) 0.1844(2) 0.2024(3) 0.0751(12) Uani d . 1 . .
    O O3 0.0355(4) 0.10348(19) 0.4940(3) 0.0686(12) Uani d . 1 . .
    O O4 0.2363(4) 0.19884(18) 0.2038(3) 0.0649(11) Uani d . 1 . .
    O O5 0.4608(4) 0.1128(2) 0.5381(4) 0.1049(16) Uani d U 1 . .
    O O6 0.5876(5) 0.1554(2) 0.4129(4) 0.1001(16) Uani d . 1 . .
    O O7 -0.0022(5) -0.1063(2) 0.0771(3) 0.0887(14) Uani d . 1 . .
    O O8 -0.1002(4) 0.4239(2) 0.4598(4) 0.0898(14) Uani d . 1 . .
    C C1 0.1680(5) 0.1482(2) 0.3627(4) 0.0466(14) Uani d . 1 . .
    C C2 0.2380(5) 0.1994(3) 0.4430(5) 0.0615(16) Uani d . 1 . .
    H H2 0.2350 0.1788 0.5137 0.074 Uiso calc R 1 . .
    C C3 0.3789(6) 0.2090(3) 0.4312(5) 0.082(2) Uani d . 1 . .
    H H3A 0.4153 0.2374 0.4892 0.099 Uiso calc R 1 . .
    H H3B 0.3872 0.2327 0.3646 0.099 Uiso calc R 1 . .
    C C4 0.4711(8) 0.1438(3) 0.4308(5) 0.0680(18) Uani d . 1 . .
    C C5 0.3969(6) 0.0959(3) 0.3462(6) 0.084(2) Uani d . 1 . .
    H H5A 0.4050 0.1141 0.2753 0.101 Uiso calc R 1 . .
    H H5B 0.4438 0.0537 0.3498 0.101 Uiso calc R 1 . .
    C C6 0.2578(5) 0.0834(3) 0.3569(5) 0.0588(16) Uani d . 1 . .
    H H6 0.2569 0.0637 0.4284 0.071 Uiso calc R 1 . .
    C C7 0.0383(5) 0.1274(3) 0.4064(5) 0.0528(15) Uani d . 1 . .
    C C8 0.1480(6) 0.1791(2) 0.2534(5) 0.0475(14) Uani d . 1 . .
    C C9 -0.0965(5) 0.1675(3) 0.2462(4) 0.0507(14) Uani d . 1 . .
    C C10 -0.1679(6) 0.1184(3) 0.1731(5) 0.091(2) Uani d . 1 . .
    H H10A -0.2520 0.1068 0.2002 0.137 Uiso calc R 1 . .
    H H10B -0.1134 0.0794 0.1692 0.137 Uiso calc R 1 . .
    H H10C -0.1845 0.1374 0.1029 0.137 Uiso calc R 1 . .
    C C11 -0.1733(6) 0.2284(3) 0.2604(5) 0.090(2) Uani d . 1 . .
    H H11A -0.2563 0.2176 0.2898 0.135 Uiso calc R 1 . .
    H H11B -0.1922 0.2498 0.1922 0.135 Uiso calc R 1 . .
    H H11C -0.1217 0.2577 0.3084 0.135 Uiso calc R 1 . .
    C C12 0.1543(5) 0.2613(3) 0.4480(5) 0.0537(15) Uani d . 1 . .
    C C13 0.1714(5) 0.3153(3) 0.3840(5) 0.0556(15) Uani d . 1 . .
    H H13 0.2404 0.3148 0.3385 0.067 Uiso calc R 1 . .
    C C14 0.0903(6) 0.3702(3) 0.3850(5) 0.0606(16) Uani d . 1 . .
    H H14 0.1028 0.4054 0.3389 0.073 Uiso calc R 1 . .
    C C15 -0.0101(6) 0.3731(3) 0.4544(5) 0.0615(16) Uani d . 1 . .
    C C16 -0.0247(6) 0.3210(3) 0.5229(5) 0.0660(17) Uani d . 1 . .
    H H16 -0.0905 0.3227 0.5712 0.079 Uiso calc R 1 . .
    C C17 0.0572(5) 0.2659(3) 0.5209(4) 0.0560(15) Uani d . 1 . .
    H H17 0.0472 0.2314 0.5689 0.067 Uiso calc R 1 . .
    C C18 -0.1000(8) 0.4737(4) 0.3811(7) 0.134(3) Uani d . 1 . .
    H H18A -0.1667 0.5064 0.3936 0.201 Uiso calc R 1 . .
    H H18B -0.1202 0.4544 0.3114 0.201 Uiso calc R 1 . .
    H H18C -0.0129 0.4942 0.3844 0.201 Uiso calc R 1 . .
    C C19 0.1895(5) 0.0320(3) 0.2828(5) 0.0516(15) Uani d . 1 . .
    C C20 0.2011(5) 0.0315(3) 0.1736(5) 0.0571(15) Uani d . 1 . .
    H H20 0.2529 0.0640 0.1441 0.069 Uiso calc R 1 . .
    C C21 0.1380(6) -0.0158(3) 0.1067(5) 0.0685(17) Uani d . 1 . .
    H H21 0.1504 -0.0159 0.0339 0.082 Uiso calc R 1 . .
    C C22 0.0572(6) -0.0626(3) 0.1485(6) 0.0643(17) Uani d . 1 . .
    C C23 0.0439(5) -0.0631(3) 0.2572(6) 0.0610(16) Uani d . 1 . .
    H H23 -0.0086 -0.0955 0.2861 0.073 Uiso calc R 1 . .
    C C24 0.1071(5) -0.0163(3) 0.3232(5) 0.0595(15) Uani d . 1 . .
    H H24 0.0949 -0.0167 0.3960 0.071 Uiso calc R 1 . .
    C C25 -0.0945(7) -0.1527(3) 0.1126(6) 0.108(3) Uani d . 1 . .
    H H25A -0.1280 -0.1801 0.0535 0.162 Uiso calc R 1 . .
    H H25B -0.1680 -0.1296 0.1405 0.162 Uiso calc R 1 . .
    H H25C -0.0502 -0.1799 0.1678 0.162 Uiso calc R 1 . .
    C C26 0.6675(6) 0.1443(4) 0.5066(6) 0.102(3) Uani d . 1 . .
    H H26A 0.7119 0.1854 0.5290 0.123 Uiso calc R 1 . .
    H H26B 0.7367 0.1124 0.4926 0.123 Uiso calc R 1 . .
    C C27 0.5964(7) 0.1206(4) 0.5904(6) 0.115(3) Uani d . 1 . .
    H H27A 0.5981 0.1523 0.6489 0.138 Uiso calc R 1 . .
    H H27B 0.6324 0.0786 0.6176 0.138 Uiso calc R 1 . .
loop_
    _atom_site_aniso_label
    _atom_site_aniso_U_11
    _atom_site_aniso_U_22
    _atom_site_aniso_U_33
    _atom_site_aniso_U_12
    _atom_site_aniso_U_13
    _atom_site_aniso_U_23
    O1 0.037(2) 0.115(4) 0.076(3) -0.008(2) 0.002(2) 0.022(3)
    O2 0.049(2) 0.113(4) 0.062(3) -0.004(2) -0.003(2) 0.026(2)
    O3 0.076(3) 0.070(3) 0.059(3) -0.008(2) 0.000(2) 0.015(2)
    O4 0.065(2) 0.064(3) 0.069(3) 0.004(2) 0.023(2) 0.009(2)
    O5 0.074(3) 0.096(4) 0.152(4) -0.018(3) 0.050(3) -0.033(3)
    O6 0.082(3) 0.115(4) 0.101(4) 0.007(3) -0.004(3) -0.004(3)
    O7 0.100(3) 0.075(3) 0.088(3) -0.023(3) -0.005(3) -0.022(3)
    O8 0.082(3) 0.064(3) 0.127(4) 0.031(3) 0.030(3) -0.002(3)
    C1 0.043(3) 0.043(3) 0.054(4) 0.007(3) 0.001(3) 0.001(3)
    C2 0.064(4) 0.044(4) 0.073(4) 0.002(3) -0.014(3) -0.017(3)
    C3 0.067(4) 0.091(5) 0.089(5) 0.005(4) 0.010(4) -0.004(4)
    C4 0.080(5) 0.072(5) 0.054(4) 0.006(4) 0.016(4) 0.009(4)
    C5 0.068(4) 0.082(5) 0.106(6) 0.008(4) 0.024(4) 0.004(4)
    C6 0.058(4) 0.038(4) 0.078(4) 0.012(3) -0.008(3) -0.012(3)
    C7 0.048(4) 0.041(4) 0.070(4) 0.009(3) 0.009(3) -0.006(3)
    C8 0.048(3) 0.040(3) 0.057(4) 0.003(3) 0.013(3) -0.010(3)
    C9 0.047(3) 0.056(4) 0.047(4) 0.002(3) -0.008(3) 0.006(3)
    C10 0.069(4) 0.089(5) 0.113(6) -0.012(4) -0.012(4) -0.024(4)
    C11 0.085(5) 0.078(5) 0.105(6) 0.006(4) 0.000(4) -0.008(4)
    C12 0.049(3) 0.042(4) 0.068(4) 0.004(3) -0.004(3) -0.012(3)
    C13 0.051(3) 0.046(4) 0.069(4) -0.006(3) -0.004(3) -0.008(3)
    C14 0.068(4) 0.041(4) 0.074(4) -0.004(3) 0.015(3) -0.008(3)
    C15 0.056(4) 0.048(4) 0.078(5) 0.008(3) -0.002(3) -0.018(4)
    C16 0.065(4) 0.062(5) 0.072(5) 0.006(4) 0.010(3) -0.021(4)
    C17 0.049(3) 0.057(4) 0.063(4) 0.004(3) 0.006(3) -0.002(3)
    C18 0.145(7) 0.078(6) 0.182(9) 0.055(6) 0.032(6) 0.026(6)
    C19 0.049(3) 0.033(4) 0.073(5) 0.002(3) 0.004(3) -0.003(3)
    C20 0.060(4) 0.047(4) 0.066(4) 0.003(3) 0.012(3) -0.001(3)
    C21 0.078(4) 0.058(4) 0.069(4) 0.005(4) 0.003(4) -0.016(4)
    C22 0.068(4) 0.055(5) 0.068(5) -0.001(4) -0.002(4) -0.020(4)
    C23 0.058(4) 0.043(4) 0.081(5) -0.003(3) 0.002(4) 0.012(3)
    C24 0.071(4) 0.042(4) 0.064(4) 0.001(3) -0.004(3) -0.002(3)
    C25 0.106(6) 0.085(6) 0.133(7) -0.011(5) 0.009(5) -0.044(5)
    C26 0.051(4) 0.174(8) 0.077(5) 0.012(5) -0.021(4) 0.000(5)
    C27 0.067(5) 0.185(9) 0.091(6) -0.014(5) -0.008(4) 0.035(5)
_geom_special_details
;
All e.s.d.'s (except the e.s.d. in the dihedral angle between two l.s. planes)
are estimated using the full covariance matrix. The cell e.s.d.'s are taken
into account individually in the estimation of e.s.d.'s in distances, angles
and torsion angles; correlations between e.s.d.'s in cell parameters are only
used when they are defined by crystal symmetry. An approximate (isotropic)
treatment of cell e.s.d.'s is used for estimating e.s.d.'s involving l.s.
planes.
;
loop_
    _geom_bond_atom_site_label_1
    _geom_bond_atom_site_label_2
    _geom_bond_site_symmetry_2
    _geom_bond_distance
    _geom_bond_publ_flag
    O1 C7 . 1.313(6) ?
    O1 C9 . 1.451(6) ?
    O2 C8 . 1.338(6) ?
    O2 C9 . 1.415(6) ?
    O3 C7 . 1.199(6) ?
    O4 C8 . 1.188(5) ?
    O5 C27 . 1.460(7) ?
    O5 C4 . 1.492(7) ?
    O6 C4 . 1.225(7) ?
    O6 C26 . 1.377(7) ?
    O7 C22 . 1.353(6) ?
    O7 C25 . 1.410(7) ?
    O8 C15 . 1.368(6) ?
    O8 C18 . 1.406(8) ?
    C1 C8 . 1.500(7) ?
    C1 C7 . 1.507(7) ?
    C1 C2 . 1.562(7) ?
    C1 C6 . 1.590(6) ?
    C2 C3 . 1.440(7) ?
    C2 C12 . 1.506(7) ?
    C2 H2 . 0.9800 ?
    C3 C4 . 1.605(8) ?
    C3 H3A . 0.9700 ?
    C3 H3B . 0.9700 ?
    C4 C5 . 1.570(8) ?
    C5 C6 . 1.428(7) ?
    C5 H5A . 0.9700 ?
    C5 H5B . 0.9700 ?
    C6 C19 . 1.512(7) ?
    C6 H6 . 0.9800 ?
    C9 C11 . 1.466(7) ?
    C9 C10 . 1.486(7) ?
    C10 H10A . 0.9600 ?
    C10 H10B . 0.9600 ?
    C10 H10C . 0.9600 ?
    C11 H11A . 0.9600 ?
    C11 H11B . 0.9600 ?
    C11 H11C . 0.9600 ?
    C12 C13 . 1.371(7) ?
    C12 C17 . 1.389(7) ?
    C13 C14 . 1.371(7) ?
    C13 H13 . 0.9300 ?
    C14 C15 . 1.382(7) ?
    C14 H14 . 0.9300 ?
    C15 C16 . 1.372(8) ?
    C16 C17 . 1.380(7) ?
    C16 H16 . 0.9300 ?
    C17 H17 . 0.9300 ?
    C18 H18A . 0.9600 ?
    C18 H18B . 0.9600 ?
    C18 H18C . 0.9600 ?
    C19 C20 . 1.380(7) ?
    C19 C24 . 1.397(7) ?
    C20 C21 . 1.384(7) ?
    C20 H20 . 0.9300 ?
    C21 C22 . 1.374(7) ?
    C21 H21 . 0.9300 ?
    C22 C23 . 1.378(7) ?
    C23 C24 . 1.372(7) ?
    C23 H23 . 0.9300 ?
    C24 H24 . 0.9300 ?
    C25 H25A . 0.9600 ?
    C25 H25B . 0.9600 ?
    C25 H25C . 0.9600 ?
    C26 C27 . 1.400(8) ?
    C26 H26A . 0.9700 ?
    C26 H26B . 0.9700 ?
    C27 H27A . 0.9700 ?
    C27 H27B . 0.9700 ?
loop_
    _geom_angle_atom_site_label_1
    _geom_angle_atom_site_label_2
    _geom_angle_atom_site_label_3
    _geom_angle_site_symmetry_1
    _geom_angle_site_symmetry_3
    _geom_angle
    _geom_angle_publ_flag
    C7 O1 C9 . . 125.0(4) ?
    C8 O2 C9 . . 125.3(4) ?
    C27 O5 C4 . . 103.0(5) ?
    C4 O6 C26 . . 107.6(6) ?
    C22 O7 C25 . . 119.0(5) ?
    C15 O8 C18 . . 117.3(5) ?
    C8 C1 C7 . . 113.3(4) ?
    C8 C1 C2 . . 109.2(4) ?
    C7 C1 C2 . . 107.5(4) ?
    C8 C1 C6 . . 109.3(4) ?
    C7 C1 C6 . . 107.0(4) ?
    C2 C1 C6 . . 110.5(4) ?
    C3 C2 C12 . . 116.3(5) ?
    C3 C2 C1 . . 114.2(5) ?
    C12 C2 C1 . . 110.8(4) ?
    C3 C2 H2 . . 104.7 ?
    C12 C2 H2 . . 104.7 ?
    C1 C2 H2 . . 104.7 ?
    C2 C3 C4 . . 117.1(6) ?
    C2 C3 H3A . . 108.0 ?
    C4 C3 H3A . . 108.0 ?
    C2 C3 H3B . . 108.0 ?
    C4 C3 H3B . . 108.0 ?
    H3A C3 H3B . . 107.3 ?
    O6 C4 O5 . . 112.6(6) ?
    O6 C4 C5 . . 113.2(6) ?
    O5 C4 C5 . . 106.5(5) ?
    O6 C4 C3 . . 113.4(6) ?
    O5 C4 C3 . . 104.8(5) ?
    C5 C4 C3 . . 105.6(5) ?
    C6 C5 C4 . . 116.8(5) ?
    C6 C5 H5A . . 108.1 ?
    C4 C5 H5A . . 108.1 ?
    C6 C5 H5B . . 108.1 ?
    C4 C5 H5B . . 108.1 ?
    H5A C5 H5B . . 107.3 ?
    C5 C6 C19 . . 117.0(5) ?
    C5 C6 C1 . . 114.6(5) ?
    C19 C6 C1 . . 111.4(4) ?
    C5 C6 H6 . . 104.0 ?
    C19 C6 H6 . . 104.0 ?
    C1 C6 H6 . . 104.0 ?
    O3 C7 O1 . . 116.7(5) ?
    O3 C7 C1 . . 122.1(5) ?
    O1 C7 C1 . . 121.2(5) ?
    O4 C8 O2 . . 114.5(5) ?
    O4 C8 C1 . . 124.6(5) ?
    O2 C8 C1 . . 120.8(5) ?
    O2 C9 O1 . . 114.1(4) ?
    O2 C9 C11 . . 108.6(5) ?
    O1 C9 C11 . . 106.1(5) ?
    O2 C9 C10 . . 107.7(5) ?
    O1 C9 C10 . . 106.6(5) ?
    C11 C9 C10 . . 113.8(5) ?
    C9 C10 H10A . . 109.5 ?
    C9 C10 H10B . . 109.5 ?
    H10A C10 H10B . . 109.5 ?
    C9 C10 H10C . . 109.5 ?
    H10A C10 H10C . . 109.5 ?
    H10B C10 H10C . . 109.5 ?
    C9 C11 H11A . . 109.5 ?
    C9 C11 H11B . . 109.5 ?
    H11A C11 H11B . . 109.5 ?
    C9 C11 H11C . . 109.5 ?
    H11A C11 H11C . . 109.5 ?
    H11B C11 H11C . . 109.5 ?
    C13 C12 C17 . . 117.3(5) ?
    C13 C12 C2 . . 122.5(5) ?
    C17 C12 C2 . . 120.2(6) ?
    C12 C13 C14 . . 122.2(5) ?
    C12 C13 H13 . . 118.9 ?
    C14 C13 H13 . . 118.9 ?
    C13 C14 C15 . . 120.0(6) ?
    C13 C14 H14 . . 120.0 ?
    C15 C14 H14 . . 120.0 ?
    O8 C15 C16 . . 115.9(6) ?
    O8 C15 C14 . . 125.3(6) ?
    C16 C15 C14 . . 118.8(6) ?
    C15 C16 C17 . . 120.7(6) ?
    C15 C16 H16 . . 119.7 ?
    C17 C16 H16 . . 119.7 ?
    C16 C17 C12 . . 120.9(6) ?
    C16 C17 H17 . . 119.6 ?
    C12 C17 H17 . . 119.6 ?
    O8 C18 H18A . . 109.5 ?
    O8 C18 H18B . . 109.5 ?
    H18A C18 H18B . . 109.5 ?
    O8 C18 H18C . . 109.5 ?
    H18A C18 H18C . . 109.5 ?
    H18B C18 H18C . . 109.5 ?
    C20 C19 C24 . . 117.1(5) ?
    C20 C19 C6 . . 122.6(5) ?
    C24 C19 C6 . . 120.3(6) ?
    C19 C20 C21 . . 122.0(6) ?
    C19 C20 H20 . . 119.0 ?
    C21 C20 H20 . . 119.0 ?
    C22 C21 C20 . . 119.7(6) ?
    C22 C21 H21 . . 120.1 ?
    C20 C21 H21 . . 120.1 ?
    O7 C22 C21 . . 115.8(6) ?
    O7 C22 C23 . . 124.9(6) ?
    C21 C22 C23 . . 119.3(6) ?
    C24 C23 C22 . . 120.7(6) ?
    C24 C23 H23 . . 119.6 ?
    C22 C23 H23 . . 119.6 ?
    C23 C24 C19 . . 121.1(6) ?
    C23 C24 H24 . . 119.4 ?
    C19 C24 H24 . . 119.4 ?
    O7 C25 H25A . . 109.5 ?
    O7 C25 H25B . . 109.5 ?
    H25A C25 H25B . . 109.5 ?
    O7 C25 H25C . . 109.5 ?
    H25A C25 H25C . . 109.5 ?
    H25B C25 H25C . . 109.5 ?
    O6 C26 C27 . . 113.5(6) ?
    O6 C26 H26A . . 108.9 ?
    C27 C26 H26A . . 108.9 ?
    O6 C26 H26B . . 108.9 ?
    C27 C26 H26B . . 108.9 ?
    H26A C26 H26B . . 107.7 ?
    C26 C27 O5 . . 102.1(5) ?
    C26 C27 H27A . . 111.3 ?
    O5 C27 H27A . . 111.3 ?
    C26 C27 H27B . . 111.3 ?
    O5 C27 H27B . . 111.3 ?
    H27A C27 H27B . . 109.2 ?
loop_
    _geom_hbond_atom_site_label_D
    _geom_hbond_atom_site_label_H
    _geom_hbond_atom_site_label_A
    _geom_hbond_site_symmetry_A
    _geom_hbond_distance_DH
    _geom_hbond_distance_HA
    _geom_hbond_distance_DA
    _geom_hbond_angle_DHA
    _geom_hbond_publ_flag
    C16 H16 O4 4_566 0.93 2.53 3.449(3) 168 yes
