# Supplementary material for: 7,14-Bis(4-methoxy­phen­yl)-11,11-dimethyl-1,4,10,12-tetra­oxa­dispiro­[4.2.5.2]penta­decane-9,13-dione
Source: Acta Crystallogr Sect E Struct Rep Online. 2009 Apr 18;65(Pt 5):o1076. doi: 10.1107/S1600536809013658 (PMC2977755; doi:10.1107/S1600536809013658)
Supplement: Supplementary file 2 [file e-65-o1076-Isup2.hkl]

# 
# h,k,l, Fc-squared, Fo-squared, sigma(Fo-squared) and status flag 
# 
data_I
_shelx_title ' 041203c in P2(1)/n' 
_shelx_refln_list_code          4 
_shelx_F_calc_maximum      174.27 
_exptl_crystal_F_000      1024.00 
_reflns_d_resolution_high  0.8400 
 
loop_ 
 _symmetry_equiv_pos_as_xyz 
 'x, y, z' 
 '-x+1/2, y+1/2, -z+1/2' 
 '-x, -y, -z' 
 'x-1/2, -y-1/2, z-1/2' 
 
_cell_length_a     9.9766 
_cell_length_b    20.1622 
_cell_length_c    12.5076 
_cell_angle_alpha  90.000 
_cell_angle_beta   94.934 
_cell_angle_gamma  90.000 
 
_shelx_F_squared_multiplier     1.000 
 
loop_ 
 _refln_index_h 
 _refln_index_k 
 _refln_index_l 
 _refln_F_squared_calc 
 _refln_F_squared_meas 
 _refln_F_squared_sigma 
 _refln_observed_status 
   2   0   0    16212.44    14521.71    323.52 o 
   4   0   0      328.07      357.73     16.65 o 
   6   0   0      169.24      155.41     33.21 o 
   8   0   0        9.13        6.25     32.93 o 
  10   0   0       18.26       66.93     54.85 o 
   1   1   0     1543.56     1473.99     36.28 o 
   2   1   0     1538.63     1322.61     23.89 o 
   3   1   0      139.59      119.85     12.46 o 
   5   1   0     1812.08     1442.28     35.77 o 
   6   1   0      251.90      264.09     20.37 o 
   7   1   0        4.23       16.93     16.01 o 
   8   1   0      147.38       99.46     27.45 o 
   9   1   0      103.44      142.34     38.46 o 
  10   1   0        5.50       54.56     36.67 o 
   2   2   0      639.72      633.10     18.52 o 
   3   2   0      591.47      605.90     15.83 o 
   5   2   0     2198.33     2028.48     46.79 o 
   6   2   0       83.95      111.78     15.81 o 
   8   2   0       13.83      -18.28     22.44 o 
   9   2   0     1036.97      935.48     53.34 o 
  10   2   0       86.79       81.96     59.40 o 
  11   2   0      123.60      171.46     45.82 o 
   2   3   0     3182.52     3682.92     89.79 o 
   3   3   0      356.58      362.40     14.70 o 
   4   3   0     1688.23     1588.91     37.52 o 
   5   3   0       24.57        4.51     12.27 o 
   6   3   0       71.45       78.88     16.65 o 
   7   3   0        4.04       12.74     18.14 o 
   8   3   0        3.27       -8.01     26.14 o 
  10   3   0        3.10       29.93     32.34 o 
   0   4   0    30368.56    34393.58   1050.21 o 
   1   4   0      408.53      471.26     20.52 o 
   2   4   0    19595.28    20070.29    520.55 o 
   3   4   0       34.01       30.01      8.97 o 
   4   4   0      716.62      760.05     27.31 o 
   5   4   0      338.25      378.94     40.59 o 
   6   4   0       38.79       42.53     15.55 o 
   7   4   0       61.82       55.29     19.09 o 
   8   4   0        1.56      -17.76     22.88 o 
   9   4   0      579.87      650.99     59.47 o 
  10   4   0       12.90       35.20     31.92 o 
   1   5   0      205.58      268.11     18.24 o 
   2   5   0     8612.76     7817.24    210.10 o 
   4   5   0      255.95      275.26     30.74 o 
   5   5   0      236.49      209.04     21.70 o 
   6   5   0      382.53      407.25     46.73 o 
   7   5   0       48.83       54.53     21.21 o 
   8   5   0        2.86       -5.97     21.88 o 
   9   5   0      327.58      390.91     49.41 o 
  10   5   0        0.04        2.66     38.06 o 
  11   5   0        1.40        8.22     34.50 o 
   0   6   0     2017.55     2029.97     70.45 o 
   1   6   0     4793.19     5155.34    123.06 o 
   2   6   0      420.75      505.75     23.91 o 
   3   6   0     1074.09     1169.07     43.61 o 
   4   6   0      778.90      808.82     31.88 o 
   5   6   0       15.04       10.66     15.21 o 
   6   6   0       40.65       13.04     16.74 o 
   7   6   0      975.66      822.91     37.32 o 
   8   6   0        1.44       -3.50     22.72 o 
   9   6   0      167.42      135.18     37.10 o 
  10   6   0       50.91       76.01     37.45 o 
  11   6   0        1.97       27.45     35.33 o 
   2   7   0      241.05      200.95     21.49 o 
   3   7   0     3420.23     3742.14    110.66 o 
   4   7   0     3443.80     2941.77    119.78 o 
   5   7   0     1040.99      955.95     45.13 o 
   6   7   0      209.72      235.92     33.85 o 
   8   7   0        0.42      -22.05     22.05 o 
   9   7   0        0.05       56.49     32.22 o 
  10   7   0        8.50       40.05     32.65 o 
  11   7   0        7.70       57.43     37.59 o 
   0   8   0     1041.83      831.98     55.89 o 
   2   8   0     3110.60     3101.44     93.71 o 
   4   8   0      621.78      542.80     39.97 o 
   5   8   0      563.03      552.59     42.96 o 
   6   8   0      201.85      165.25     43.32 o 
   7   8   0     1057.11      959.70     42.54 o 
   8   8   0       81.82       71.89     26.48 o 
   9   8   0       16.45       20.54     29.78 o 
  10   8   0        8.43      -24.46     31.06 o 
  11   8   0        1.60       49.31     36.84 o 
   1   9   0      246.01      271.68     42.53 o 
   2   9   0      417.77      400.02     47.09 o 
   3   9   0        6.28       23.68     23.43 o 
   4   9   0        1.10        0.14     21.84 o 
   5   9   0      354.69      384.51     49.86 o 
   6   9   0        8.19       28.96     33.35 o 
   7   9   0       66.88       19.32     29.38 o 
   8   9   0       18.27      -19.07     28.83 o 
   9   9   0        1.20      -19.81     44.44 o 
  10   9   0       24.61       21.28     46.42 o 
   0  10   0      314.12      335.70     35.77 o 
   1  10   0      800.58      911.45     37.81 o 
   2  10   0      101.47       79.16     15.83 o 
   3  10   0      125.14      174.68     33.62 o 
   4  10   0     1084.70     1064.78     81.00 o 
   5  10   0      117.31      159.28     39.78 o 
   6  10   0        0.64       52.63     35.97 o 
   7  10   0      229.49      206.50     51.86 o 
   8  10   0      471.78      568.93    106.95 o 
   9  10   0       15.07       26.69     42.59 o 
  10  10   0        0.31       -5.14     45.62 o 
   1  11   0      349.59      345.91     29.62 o 
   2  11   0      201.77      192.70     27.09 o 
   3  11   0      471.73      460.35     37.53 o 
   4  11   0       32.32       34.29     28.33 o 
   5  11   0       35.68       48.74     32.08 o 
   6  11   0      616.85      671.60    137.35 o 
   7  11   0      105.36      102.89     46.62 o 
   8  11   0       56.50       15.50     31.61 o 
   9  11   0       14.76       -8.03     33.65 o 
  10  11   0       10.07       20.92     55.04 o 
   0  12   0       94.60       51.98     29.05 o 
   1  12   0      725.00      735.88     35.36 o 
   2  12   0        8.83      -10.02     14.70 o 
   3  12   0      222.86      244.29     39.84 o 
   4  12   0      589.67      560.55     44.74 o 
   5  12   0      830.29      740.59     55.17 o 
   6  12   0       15.19      -32.16     32.16 o 
   7  12   0      149.74       86.10     45.10 o 
   8  12   0       26.12       49.39     32.86 o 
   9  12   0       10.79        6.89     45.47 o 
  10  12   0        3.85      -43.54     45.55 o 
   1  13   0      157.73      218.72     28.05 o 
   2  13   0        2.09       10.36     23.39 o 
   3  13   0        0.32       35.91     46.19 o 
   4  13   0        0.26      -14.12     26.33 o 
   5  13   0      173.68      226.56     47.46 o 
   6  13   0      259.77      164.72     47.45 o 
   7  13   0       12.18       30.01     43.12 o 
   8  13   0      164.10       89.37     36.56 o 
   9  13   0        6.36      -31.69     31.69 o 
   0  14   0      206.14      241.93     54.74 o 
   1  14   0       58.21       46.85     22.11 o 
   2  14   0       14.06      -22.45     22.45 o 
   3  14   0        4.59        4.24     41.57 o 
   4  14   0       69.19       25.81     33.76 o 
   5  14   0        3.91        7.20     32.71 o 
   6  14   0      455.48      445.74    100.83 o 
   7  14   0        2.76      -16.15     40.24 o 
   8  14   0        0.23      -40.70     40.70 o 
   9  14   0       59.62       42.84     38.02 o 
   1  15   0        5.72      -22.83     22.83 o 
   2  15   0      316.77      297.16     45.97 o 
   3  15   0       18.07       10.24     38.92 o 
   4  15   0        1.61       33.83     36.15 o 
   5  15   0       31.75       13.01     38.61 o 
   6  15   0       93.89       67.72     42.90 o 
   7  15   0       12.20      -44.25     69.83 o 
   8  15   0        3.89      -37.49     42.31 o 
   9  15   0       23.70       30.47     37.74 o 
   0  16   0      115.65      238.70     75.93 o 
   1  16   0      326.08      333.35     79.39 o 
   2  16   0      301.11      412.35     99.17 o 
   3  16   0      130.16      128.14     39.82 o 
   4  16   0      109.38      109.96     59.06 o 
   5  16   0       14.81       -7.61     37.34 o 
   6  16   0        5.40       -5.54     38.30 o 
   7  16   0       14.59      -34.04     41.41 o 
   8  16   0        0.22       -0.92     43.71 o 
   1  17   0        8.13       16.82     36.59 o 
   2  17   0       20.97       21.07     32.58 o 
   3  17   0       61.95       79.83     39.15 o 
   4  17   0      100.91       61.91     41.14 o 
   5  17   0       91.55       45.94     43.29 o 
   6  17   0        1.45      -35.50     40.85 o 
   7  17   0       18.14      -36.51     55.15 o 
   8  17   0        1.21      -46.31     46.31 o 
   0  18   0      270.92      259.28     74.21 o 
   1  18   0      539.23      638.00     53.35 o 
   2  18   0      445.32      412.41     59.56 o 
   3  18   0       24.70       22.34     35.79 o 
   4  18   0        0.11       31.69     40.67 o 
   5  18   0       20.54      -17.68     40.38 o 
   6  18   0       16.70       -7.04     44.85 o 
   7  18   0        1.20      -44.57     44.57 o 
   1  19   0      146.18      193.09     72.37 o 
   2  19   0      269.72      370.59    107.75 o 
   3  19   0       34.19       41.91     38.46 o 
   4  19   0        1.36      -39.89     39.89 o 
   5  19   0        3.64      -15.99     41.63 o 
   6  19   0       35.18       17.96     47.16 o 
   7  19   0        1.99      -53.33     53.33 o 
   0  20   0      184.21      268.87     85.14 o 
   1  20   0       99.97      178.17     57.12 o 
   2  20   0       28.47       26.80     50.10 o 
   3  20   0        1.83       -8.61     37.08 o 
   4  20   0       34.79        2.69     42.83 o 
   5  20   0       10.62        3.50     44.59 o 
   6  20   0        0.49      -48.05     48.05 o 
   1  21   0       25.72       97.96     49.96 o 
   2  21   0       91.19       32.20     53.25 o 
   3  21   0       22.56        3.46     42.67 o 
   4  21   0        4.76      -11.20     42.39 o 
   5  21   0        3.80      -24.94     87.76 o 
   0  22   0        6.11       26.21     77.04 o 
   1  22   0       63.85      122.11     80.63 o 
   2  22   0        0.01       91.75    195.53 o 
   3  22   0        4.86      -35.88     51.49 o 
   4  22   0        1.70      -33.14     46.69 o 
   1  23   0       34.10       91.41     60.32 o 
   2  23   0        1.02      105.40    294.58 o 
   3  23   0        0.43      -32.65     60.94 o 
   0  24   0       32.41      194.01    100.66 o 
 -11   0   1        2.97       81.72     56.51 o 
  -9   0   1      697.25      653.04     66.17 o 
  -7   0   1      293.12      355.97     36.82 o 
  -5   0   1      328.32      390.01     30.30 o 
  -3   0   1     1710.66     1911.76     57.32 o 
  -1   0   1    13394.41    12221.05    412.22 o 
   1   0   1    16921.86    14811.37    393.80 o 
   3   0   1        0.29       23.28     12.75 o 
   5   0   1      434.61      430.02     32.55 o 
   7   0   1       59.56       48.38     25.77 o 
  11   0   1        9.99      106.99     55.19 o 
  -9   1   1       29.37       56.24     31.88 o 
  -8   1   1      353.83      421.39     40.32 o 
  -7   1   1      393.59      501.30     43.28 o 
  -5   1   1      879.25      797.48     19.67 o 
  -4   1   1      601.24      579.50     17.51 o 
  -3   1   1     4497.38     4530.52    114.45 o 
  -1   1   1    13950.08    17162.26    407.39 o 
   2   1   1      820.29      879.60     21.46 o 
   3   1   1     3046.83     2785.70     57.82 o 
   4   1   1       19.07       24.73     10.13 o 
   7   1   1      201.57      263.45     27.01 o 
   8   1   1       24.92       49.62     26.47 o 
   9   1   1      272.74      336.24     44.84 o 
  11   1   1       64.96      128.98     41.02 o 
 -10   2   1        2.24       34.52     32.40 o 
  -9   2   1      559.86      678.69     65.96 o 
  -8   2   1       65.32       88.98     27.81 o 
  -7   2   1       20.00       44.32     16.46 o 
  -6   2   1       18.07       29.07     10.59 o 
  -5   2   1      764.68      614.76     16.67 o 
  -3   2   1      453.28      466.80     19.59 o 
  -1   2   1     1985.81     2381.61     70.33 o 
   0   2   1    11619.34     9621.13    325.91 o 
   2   2   1     7793.65     7614.27    146.23 o 
   3   2   1      919.20      904.03     23.21 o 
   4   2   1      108.84       80.14     11.66 o 
   5   2   1      639.82      694.43     22.62 o 
   6   2   1       71.57       96.48     16.24 o 
   7   2   1        3.65       -2.22     15.90 o 
   9   2   1       12.02       39.47     31.19 o 
  10   2   1        5.69        3.88     56.81 o 
 -11   3   1       66.35      120.42     43.04 o 
 -10   3   1      197.03      180.33     46.28 o 
  -8   3   1      647.17      776.71     60.97 o 
  -7   3   1      203.36      224.99     21.93 o 
  -6   3   1      744.51      645.79     20.68 o 
  -5   3   1      335.42      366.46     22.25 o 
  -2   3   1     9633.98     8320.42    201.60 o 
   0   3   1     7184.87     6603.25    225.80 o 
   1   3   1      133.96      153.86     15.48 o 
   2   3   1    12043.58    12500.41    300.14 o 
   3   3   1        1.41       -1.47      8.57 o 
   4   3   1     1076.56     1071.48     31.33 o 
   5   3   1     1691.18     1567.00     38.72 o 
   6   3   1       34.68       47.92     14.11 o 
   7   3   1      462.07      492.84     24.84 o 
   8   3   1      127.56      172.79     30.62 o 
   9   3   1       81.08      130.41     35.67 o 
  10   3   1       22.94       17.94     30.17 o 
 -11   4   1        1.90       63.66     35.72 o 
 -10   4   1       15.17        9.47     30.69 o 
  -9   4   1        4.29       68.71     32.72 o 
  -8   4   1       42.85       99.41     33.31 o 
  -6   4   1        5.99       17.95     12.93 o 
  -5   4   1        0.05        9.58     10.38 o 
  -4   4   1      269.98      274.67     18.58 o 
  -2   4   1      312.58      353.88     19.47 o 
  -1   4   1      230.32      296.69     15.56 o 
   0   4   1    15364.57    16241.92    571.09 o 
   1   4   1     5380.76     5830.91    164.85 o 
   2   4   1    12271.53    12680.76    432.84 o 
   3   4   1       35.96       36.12      9.96 o 
   4   4   1      328.53      363.75     26.94 o 
   5   4   1       22.97        8.33     12.61 o 
   6   4   1      253.90      259.17     23.07 o 
   7   4   1       60.19       61.23     19.81 o 
   8   4   1       67.91      107.20     29.01 o 
   9   4   1      115.86      106.40     34.44 o 
  10   4   1       43.15       78.42     35.32 o 
  11   4   1        0.22       47.26     32.81 o 
 -11   5   1        8.21       -2.57     32.91 o 
  -9   5   1       27.84        3.37     37.04 o 
  -8   5   1      390.45      378.73     45.47 o 
  -7   5   1       11.05       34.86     19.55 o 
  -6   5   1       15.84        4.48     13.72 o 
  -5   5   1      404.20      372.95     35.72 o 
  -4   5   1       72.82       65.24     15.62 o 
  -3   5   1       30.19       33.15      9.32 o 
  -2   5   1     7578.06     8076.38    396.56 o 
  -1   5   1     1119.62     1276.68     42.42 o 
   0   5   1     4118.62     4970.30    173.81 o 
   1   5   1     7675.49     7854.56    220.67 o 
   2   5   1      697.69      638.57     34.81 o 
   3   5   1     2139.60     1981.23     63.25 o 
   4   5   1      382.89      442.19     18.68 o 
   5   5   1      148.14      183.88     19.04 o 
   8   5   1       10.44      -18.57     22.82 o 
   9   5   1       37.46       35.53     30.65 o 
  10   5   1      141.23       98.28     35.61 o 
  11   5   1       29.74       60.29     35.26 o 
 -11   6   1        2.71        0.75     33.82 o 
 -10   6   1       25.04       79.21     49.22 o 
  -9   6   1       18.20       13.25     29.38 o 
  -8   6   1        5.73       17.83     24.42 o 
  -7   6   1      397.93      412.53     31.98 o 
  -6   6   1       20.92       25.60     18.21 o 
  -5   6   1     1708.66     1697.82     46.53 o 
  -4   6   1     3683.19     4008.33     80.19 o 
  -3   6   1     1696.87     1467.01     60.92 o 
  -2   6   1     3094.17     3089.35    117.72 o 
  -1   6   1     2171.95     2428.57     74.90 o 
   0   6   1      377.72      377.06     22.50 o 
   2   6   1      468.81      389.56     26.60 o 
   4   6   1      108.46       71.52     15.05 o 
   5   6   1      114.74      127.05     17.01 o 
   6   6   1       31.85       22.13     18.65 o 
   7   6   1      434.60      575.87     41.44 o 
   8   6   1      451.10      542.78     45.38 o 
   9   6   1      114.81      164.43     37.40 o 
  10   6   1       30.41      -22.26     28.74 o 
  11   6   1        9.94       42.51     34.97 o 
 -11   7   1        0.29       48.56     36.01 o 
 -10   7   1       17.39       10.32     34.46 o 
  -9   7   1        0.33       36.53     31.62 o 
  -8   7   1      556.13      619.53     51.46 o 
  -7   7   1      227.15      247.04     27.25 o 
  -6   7   1       98.31       88.42     22.40 o 
  -5   7   1       68.67      103.51     15.31 o 
  -4   7   1      397.83      454.25     27.43 o 
  -3   7   1     4216.25     4154.02    121.40 o 
  -2   7   1      941.41      845.42     32.56 o 
  -1   7   1      333.91      337.23     18.57 o 
   0   7   1     1541.13     1379.95     57.26 o 
   2   7   1     1186.61     1004.45     36.52 o 
   3   7   1     1242.30     1223.23     59.09 o 
   4   7   1     2058.96     2071.18     90.23 o 
   5   7   1     2763.45     2638.72     87.94 o 
   7   7   1      137.45      129.67     27.44 o 
   8   7   1       91.06       87.30     28.32 o 
   9   7   1      106.23       76.23     32.79 o 
  10   7   1        6.72       27.32     33.49 o 
  11   7   1       14.03       49.62     32.40 o 
 -11   8   1       38.73       57.39     38.87 o 
 -10   8   1        4.80      -14.58     32.08 o 
  -9   8   1       31.90       20.86     31.26 o 
  -8   8   1       40.27       40.77     24.81 o 
  -7   8   1      114.54      166.29     35.67 o 
  -6   8   1      140.24      159.23     26.74 o 
  -5   8   1      262.51      314.60     33.95 o 
  -4   8   1       16.45       45.77     20.59 o 
  -2   8   1     2124.50     2067.24     56.83 o 
  -1   8   1     2883.53     3500.68    106.90 o 
   0   8   1        4.07        6.31     13.66 o 
   1   8   1     1297.11     1168.59     42.92 o 
   2   8   1       14.67       -2.86     18.02 o 
   4   8   1      160.21      134.17     32.39 o 
   5   8   1      603.91      512.47     41.19 o 
   7   8   1      290.68      260.05     39.87 o 
   8   8   1      315.95      333.57     41.89 o 
   9   8   1       87.46      105.21     30.34 o 
  10   8   1       47.35       21.92     31.74 o 
  11   8   1        4.76       35.90     35.97 o 
 -11   9   1       27.10       40.50     38.58 o 
 -10   9   1        7.66       -3.89     30.86 o 
  -9   9   1        0.20      -27.66     29.34 o 
  -8   9   1       37.32       10.55     23.44 o 
  -7   9   1        5.59       37.05     39.70 o 
  -6   9   1       27.65       27.30     23.20 o 
  -5   9   1        0.14      -17.76     17.76 o 
  -4   9   1        3.78       -3.22     15.94 o 
  -3   9   1        8.94       13.09     15.16 o 
  -2   9   1     2508.59     2706.44     72.21 o 
  -1   9   1       15.40       -0.10     10.44 o 
   0   9   1      451.35      317.81     57.92 o 
   1   9   1      730.95      849.17     28.19 o 
   3   9   1      547.66      531.80     37.55 o 
   4   9   1       94.52      119.86     30.90 o 
   5   9   1       54.31       73.06     31.53 o 
   6   9   1      300.96      362.38     48.71 o 
   7   9   1      532.53      612.68     93.70 o 
   8   9   1       69.47       41.10     32.07 o 
   9   9   1       97.86       57.18     34.93 o 
  10   9   1        4.64      -16.47     45.38 o 
 -10  10   1        1.75       32.52     52.53 o 
  -9  10   1        0.13       24.20     47.86 o 
  -8  10   1      128.21      132.40     37.74 o 
  -7  10   1      197.04      261.77     54.21 o 
  -6  10   1       94.95       81.18     37.65 o 
  -5  10   1       32.02       63.31     25.09 o 
  -4  10   1      168.30      206.32     32.10 o 
  -3  10   1        0.88        1.50     16.73 o 
  -2  10   1     1328.86     1128.74     36.82 o 
  -1  10   1      987.75      992.98     33.63 o 
   0  10   1        7.56       -9.55      9.55 o 
   1  10   1      476.05      471.53     20.18 o 
   2  10   1       23.02        2.32     13.58 o 
   3  10   1      134.41      117.33     28.97 o 
   4  10   1      874.70      931.14     55.35 o 
   5  10   1       29.85        6.24     29.29 o 
   6  10   1       93.06      133.79     42.88 o 
   7  10   1      725.73      698.60     52.35 o 
   8  10   1      724.79      647.81    113.32 o 
   9  10   1        1.07       -3.12     33.48 o 
  10  10   1       13.20       -0.76     46.98 o 
 -10  11   1        0.36      -24.33     49.42 o 
  -9  11   1        6.70        2.28     46.20 o 
  -8  11   1        0.38      -29.02     40.17 o 
  -7  11   1      194.74      328.16     71.41 o 
  -6  11   1        5.05      -34.17     40.93 o 
  -4  11   1        2.28      -20.07     20.07 o 
  -3  11   1      886.58      785.25     54.22 o 
  -2  11   1      348.24      412.99     43.26 o 
  -1  11   1      791.87      731.43     28.31 o 
   0  11   1      129.53      156.81     18.29 o 
   1  11   1        5.42       26.20     12.31 o 
   2  11   1        5.89        0.74     14.05 o 
   3  11   1      153.55      211.06     37.41 o 
   4  11   1       79.34       74.81     30.87 o 
   5  11   1       89.89       54.09     34.72 o 
   6  11   1      251.93      205.55     65.83 o 
   7  11   1      124.16       65.31     32.01 o 
   8  11   1       18.92       25.30     30.94 o 
   9  11   1       22.91        6.74     34.47 o 
  10  11   1        0.56        9.94     49.47 o 
 -10  12   1        1.60        4.66     51.90 o 
  -9  12   1       65.52       72.43     50.24 o 
  -8  12   1        2.47       -4.51     44.57 o 
  -7  12   1        0.06      -20.81     37.74 o 
  -6  12   1        4.71      -12.91     34.37 o 
  -5  12   1       68.62       95.40     29.92 o 
  -4  12   1      429.66      546.06     44.48 o 
  -3  12   1       89.00       90.40     28.97 o 
  -2  12   1        0.18      -11.11     12.43 o 
  -1  12   1      102.08      111.97     18.25 o 
   0  12   1       72.34       87.54     15.87 o 
   1  12   1       28.66       36.86     20.90 o 
   2  12   1       24.37        3.18     16.06 o 
   3  12   1      159.60      163.93     35.18 o 
   4  12   1        8.71       38.76     28.30 o 
   5  12   1      134.68       78.46     38.55 o 
   6  12   1        8.08        1.06     35.97 o 
   7  12   1       41.75        8.55     27.96 o 
   8  12   1        7.44      -10.79     28.25 o 
   9  12   1        4.86      -27.78     31.22 o 
  10  12   1       26.79        7.16     46.27 o 
  -9  13   1       25.98        1.35     49.89 o 
  -8  13   1        0.05      -15.34     44.38 o 
  -7  13   1       18.23        7.88     42.91 o 
  -6  13   1      279.71      256.83     54.09 o 
  -5  13   1        0.53       25.91     38.05 o 
  -4  13   1        3.71        2.35     21.11 o 
  -3  13   1       39.34       60.94     24.28 o 
  -2  13   1        8.10       -0.88     17.55 o 
  -1  13   1       12.25       15.66     15.79 o 
   0  13   1        2.57      -12.13     12.13 o 
   1  13   1        2.53        3.52     21.16 o 
   2  13   1      172.47      195.62     62.55 o 
   3  13   1       19.32      -13.65     23.56 o 
   4  13   1      199.17      242.18     46.85 o 
   5  13   1      155.44      205.07     46.57 o 
   6  13   1        9.63       21.36     38.24 o 
   7  13   1        0.23       21.49     35.21 o 
   8  13   1       14.91       11.87     31.57 o 
   9  13   1       18.83       -4.69     33.83 o 
  -9  14   1        2.07       47.43     48.22 o 
  -8  14   1       82.54        2.13     56.44 o 
  -7  14   1        0.07      -37.07     37.07 o 
  -6  14   1       50.52       20.58     38.47 o 
  -5  14   1      141.01       90.53     42.50 o 
  -4  14   1       14.27       28.00     34.19 o 
  -3  14   1        0.34      -19.06     19.89 o 
  -2  14   1       20.73       22.03     20.42 o 
  -1  14   1       16.61      -10.87     19.07 o 
   0  14   1        3.61      -11.12     15.57 o 
   1  14   1       83.64       81.41     28.03 o 
   2  14   1        0.09      -21.55     24.49 o 
   3  14   1       34.06       36.93     34.66 o 
   4  14   1        1.00       -8.44     30.81 o 
   5  14   1       39.56       85.71     40.24 o 
   6  14   1       72.18       13.11     39.02 o 
   8  14   1        4.02       -2.70     39.76 o 
   9  14   1       45.08      -28.70     35.38 o 
  -9  15   1        1.68       15.32     78.23 o 
  -8  15   1        3.79      -43.89     45.41 o 
  -7  15   1       27.42      -16.89     41.38 o 
  -6  15   1        0.46      -29.82     33.69 o 
  -5  15   1        4.18      -14.38     35.18 o 
  -4  15   1       68.94       74.38     36.19 o 
  -3  15   1       45.83       31.86     30.17 o 
  -2  15   1       58.78       32.13     30.18 o 
  -1  15   1      431.19      561.04     71.20 o 
   0  15   1       28.00       12.04     19.75 o 
   1  15   1       59.35       20.91     29.20 o 
   2  15   1       11.13       13.88     28.42 o 
   3  15   1      420.93      568.94    154.32 o 
   4  15   1      133.10       88.04     40.52 o 
   5  15   1       15.26       37.73     40.60 o 
   6  15   1       18.77       23.68     42.04 o 
   7  15   1       10.74      -38.67     38.67 o 
   8  15   1        8.83       -3.54     41.50 o 
   9  15   1       27.27       43.65     40.84 o 
  -8  16   1       13.74      -42.07     42.07 o 
  -7  16   1        0.06      -36.65     61.43 o 
  -6  16   1        0.80      -36.35     36.35 o 
  -5  16   1       28.00        8.00     35.38 o 
  -4  16   1      198.40      291.24     54.19 o 
  -3  16   1      145.24      188.15     43.64 o 
  -2  16   1        2.51       -0.59     29.09 o 
  -1  16   1      156.61      210.70     44.70 o 
   0  16   1        5.10       20.74     27.60 o 
   1  16   1      281.01      378.47    112.53 o 
   2  16   1      257.78      270.21     46.59 o 
   3  16   1      351.77      313.44     51.57 o 
   4  16   1      441.18      491.72     67.79 o 
   5  16   1       90.02       28.32     37.65 o 
   6  16   1        0.05      -54.89     69.74 o 
   7  16   1        1.05      -38.62     38.62 o 
   8  16   1        3.41        5.01     34.81 o 
  -8  17   1        6.88      -20.56     50.73 o 
  -7  17   1        0.41      -80.50     95.26 o 
  -6  17   1       18.87      -38.74     38.74 o 
  -5  17   1        3.92        7.69     40.14 o 
  -4  17   1      385.77      436.65     62.27 o 
  -3  17   1        6.27      -29.88     29.88 o 
  -2  17   1       24.09      -23.82     30.66 o 
  -1  17   1       91.26      165.25     48.53 o 
   0  17   1      499.31      587.33     74.31 o 
   1  17   1        0.79      -11.30     28.93 o 
   2  17   1       65.04      120.25     40.22 o 
   3  17   1      117.24       92.84     39.23 o 
   4  17   1      175.02      178.51     49.95 o 
   5  17   1       20.33      -13.18     39.64 o 
   6  17   1       11.34      -12.62     44.84 o 
   7  17   1        0.91      -22.59     44.79 o 
   8  17   1       18.76       31.42     66.53 o 
  -7  18   1        0.01      -58.35     58.35 o 
  -6  18   1       31.33      -36.50     51.94 o 
  -5  18   1       15.40      -14.26     40.26 o 
  -4  18   1       78.61       81.96     45.52 o 
  -3  18   1       28.91        7.81     33.92 o 
  -2  18   1        0.53      -32.10     32.10 o 
  -1  18   1       84.25       85.67     36.04 o 
   0  18   1      242.64      332.93     56.61 o 
   1  18   1      724.25      716.62     49.01 o 
   2  18   1       22.54       42.19     37.39 o 
   3  18   1      133.03      129.16     44.28 o 
   4  18   1       10.72       15.47     39.66 o 
   5  18   1       16.20      -26.24     41.82 o 
   6  18   1        6.72      -40.01     40.01 o 
   7  18   1        0.01      -42.57     42.57 o 
  -7  19   1       16.15      -24.63     75.28 o 
  -6  19   1        4.58      -44.38     44.38 o 
  -5  19   1       17.74       53.57     48.14 o 
  -4  19   1       46.25       -1.36     40.06 o 
  -3  19   1       30.93       17.91     41.24 o 
  -2  19   1       85.33       99.72     44.48 o 
  -1  19   1       27.00       66.94     48.10 o 
   0  19   1      346.93      458.62     67.37 o 
   1  19   1        0.02       64.20     42.59 o 
   2  19   1        0.17      -16.96     35.69 o 
   3  19   1        1.12      -34.57     34.57 o 
   4  19   1       27.61      -11.02     39.48 o 
   5  19   1        6.16      -47.60     47.60 o 
   6  19   1       13.83      -42.32     42.32 o 
   7  19   1        0.19      -25.78     53.47 o 
  -6  20   1        6.87      -45.35     47.20 o 
  -5  20   1        2.78      -18.58     45.66 o 
  -4  20   1       28.98       13.69     42.47 o 
  -3  20   1       15.13      -14.56     38.96 o 
  -2  20   1       19.39      -10.80     51.73 o 
  -1  20   1      141.09      340.26    115.58 o 
   0  20   1      241.71      254.79     55.83 o 
   1  20   1      198.93      370.93    134.04 o 
   2  20   1       82.24       54.67     51.56 o 
   3  20   1       88.11       35.85     41.41 o 
   4  20   1       20.83      -36.75     41.50 o 
   5  20   1       11.19        4.69     45.99 o 
   6  20   1        2.94      -50.54     57.54 o 
  -5  21   1        0.82       -3.94     46.68 o 
  -4  21   1        2.62        1.66     45.87 o 
  -3  21   1       18.09       52.97     44.09 o 
  -2  21   1       40.14       21.82     52.87 o 
  -1  21   1      201.61      393.28    183.57 o 
   0  21   1        1.95       51.61     46.66 o 
   1  21   1      259.02      611.86    264.47 o 
   2  21   1        9.99      107.06    126.80 o 
   3  21   1       22.19        5.73     43.91 o 
   4  21   1        0.07      -43.63     43.63 o 
   5  21   1        2.97      -46.86     46.86 o 
  -4  22   1        4.43      -37.58     46.39 o 
  -3  22   1        2.57      -12.33     57.38 o 
  -2  22   1        4.46      100.11    250.78 o 
  -1  22   1       30.83      135.12     81.03 o 
   0  22   1       99.98      132.97     57.61 o 
   1  22   1       34.17      136.56    111.76 o 
   2  22   1       17.25       88.39    170.22 o 
   3  22   1        8.47       16.52     56.82 o 
   4  22   1        3.83        1.13     47.42 o 
  -3  23   1        9.48        7.83     61.12 o 
  -2  23   1       22.23      271.90    623.42 o 
  -1  23   1        6.82      128.81    120.55 o 
   0  23   1        0.27       64.77     58.19 o 
   1  23   1       43.53       72.48     52.82 o 
   2  23   1       36.69       98.13    250.24 o 
   3  23   1        6.65       11.77     63.78 o 
 -10   0   2       11.17       28.81     55.47 o 
  -8   0   2      126.84      174.54     35.21 o 
  -4   0   2     3062.20     3069.39    117.47 o 
  -2   0   2    15144.48    14162.37    479.41 o 
   2   0   2     9677.16    11433.72    308.60 o 
   4   0   2      344.56      438.39     23.71 o 
   6   0   2       30.72       48.31     21.61 o 
   8   0   2      348.18      333.93     44.93 o 
  10   0   2      146.16      120.47     49.65 o 
 -11   1   2       38.70       87.02     40.18 o 
 -10   1   2      155.89      134.72     38.44 o 
  -9   1   2        7.79        2.37     27.37 o 
  -8   1   2       68.72      118.21     22.53 o 
  -7   1   2      267.98      300.95     25.18 o 
  -4   1   2     1572.76     1406.50     44.00 o 
  -1   1   2    24803.45    25569.45    532.02 o 
   0   1   2    26982.08    23676.80    549.09 o 
   2   1   2      595.22      504.70     15.62 o 
   3   1   2     1321.24     1463.64     34.25 o 
   4   1   2      856.21      917.57     25.60 o 
   6   1   2       40.32       45.32     15.06 o 
   7   1   2        5.03       13.50     17.12 o 
   8   1   2       17.34        8.34     19.90 o 
   9   1   2       50.06       78.51     31.89 o 
  10   1   2      137.97      138.84     39.04 o 
 -11   2   2       14.86       77.77     39.90 o 
 -10   2   2        8.97       30.67     32.96 o 
  -9   2   2       34.00       12.42     26.97 o 
  -8   2   2      106.81      145.82     24.05 o 
  -7   2   2       34.55       53.82     16.60 o 
  -6   2   2       10.29       24.10     12.74 o 
  -5   2   2     2371.02     2355.29     68.60 o 
  -3   2   2    10227.53    10876.40    263.99 o 
  -2   2   2     2055.97     2351.53     62.14 o 
   2   2   2     3048.54     3194.83     65.09 o 
   3   2   2      634.23      651.30     19.17 o 
   4   2   2      325.36      369.38     19.98 o 
   5   2   2     1265.61     1140.92     31.51 o 
   6   2   2       15.96       20.99     14.16 o 
   8   2   2       65.69       44.12     22.59 o 
   9   2   2      166.15      212.77     38.03 o 
  10   2   2       31.32       55.44     32.66 o 
 -11   3   2        3.92       64.19     43.59 o 
 -10   3   2       25.17       29.93     31.78 o 
  -9   3   2       37.65        6.72     30.48 o 
  -8   3   2        8.47      -15.18     21.87 o 
  -7   3   2      527.73      572.84     57.57 o 
  -6   3   2      400.66      330.42     20.05 o 
  -5   3   2      403.02      381.47     30.88 o 
  -4   3   2     1955.51     1724.00     51.58 o 
  -3   3   2      623.41      592.83     22.58 o 
  -1   3   2    10417.08     9477.05    322.66 o 
   0   3   2     9348.75     9243.90    249.83 o 
   1   3   2     8297.14     9109.67    214.71 o 
   2   3   2     4318.33     4469.75    109.79 o 
   3   3   2      430.64      464.87     17.66 o 
   5   3   2      361.92      378.92     22.64 o 
   6   3   2      460.19      462.56     20.45 o 
   7   3   2       13.71       11.31     16.98 o 
   8   3   2        0.75      -22.71     22.71 o 
   9   3   2      105.15      119.30     33.72 o 
  10   3   2       15.65       61.59     32.59 o 
  11   3   2        0.89       52.44     33.66 o 
 -11   4   2       35.00       84.18     36.77 o 
 -10   4   2       25.76       35.42     32.18 o 
  -9   4   2       30.24       52.04     28.45 o 
  -8   4   2       92.07       52.25     26.19 o 
  -7   4   2      336.95      368.25     23.69 o 
  -6   4   2      103.95      135.76     19.51 o 
  -5   4   2     1240.29     1111.67     39.10 o 
  -4   4   2     2437.44     2139.75     61.21 o 
  -3   4   2     2863.62     3458.76     90.16 o 
  -2   4   2       20.48       14.61      8.65 o 
  -1   4   2      715.23      643.22     25.73 o 
   0   4   2     7935.97     9092.81    311.51 o 
   1   4   2       13.43       18.80     10.00 o 
   2   4   2     6238.27     6577.19    158.46 o 
   3   4   2      164.72      156.07     20.62 o 
   4   4   2      768.30      827.14     27.26 o 
   5   4   2       10.40       37.33     14.28 o 
   6   4   2      420.13      447.82     28.34 o 
   7   4   2       15.94       17.52     18.53 o 
   8   4   2       94.52       90.91     27.60 o 
   9   4   2      170.49      115.87     32.64 o 
  10   4   2       25.20       39.91     29.67 o 
  11   4   2        6.38       55.62     32.18 o 
 -11   5   2        4.65       34.07     43.37 o 
 -10   5   2        9.45       25.69     32.88 o 
  -9   5   2       38.61       22.06     25.91 o 
  -8   5   2     1078.29      972.35     44.76 o 
  -7   5   2       11.46       43.35     18.39 o 
  -6   5   2      454.55      529.31     49.08 o 
  -5   5   2      475.77      575.06     26.42 o 
  -4   5   2      270.48      251.57     31.60 o 
  -3   5   2      360.92      381.42     17.86 o 
  -2   5   2     1252.16     1123.14     39.73 o 
   0   5   2     1948.74     1692.89     75.28 o 
   1   5   2    10820.58    11115.93    309.80 o 
   4   5   2      230.14      234.37     21.69 o 
   5   5   2      100.01       85.22     16.69 o 
   7   5   2      156.44      163.31     28.19 o 
   8   5   2      159.79      145.14     29.95 o 
   9   5   2       78.61       47.50     25.82 o 
  10   5   2      123.05      109.71     32.73 o 
  11   5   2        0.00       25.08     27.92 o 
 -11   6   2        1.99       65.22     38.09 o 
 -10   6   2       16.00       14.79     32.44 o 
  -9   6   2       21.80       22.37     31.48 o 
  -8   6   2       63.22       95.74     28.46 o 
  -7   6   2      323.00      410.25     37.37 o 
  -6   6   2      144.28      191.51     25.83 o 
  -5   6   2      380.73      410.40     37.29 o 
  -3   6   2       34.63       25.35     11.90 o 
  -2   6   2     4440.03     4340.92    128.27 o 
  -1   6   2     3987.08     4467.87    131.55 o 
   0   6   2     2098.38     2148.80     83.04 o 
   1   6   2      794.99      776.85     30.19 o 
   2   6   2      279.11      241.48     38.74 o 
   4   6   2      308.63      288.74     36.20 o 
   5   6   2      319.27      381.90     35.56 o 
   6   6   2       11.77       25.48     18.19 o 
   7   6   2      377.69      335.44     34.75 o 
   8   6   2      148.75      120.28     44.73 o 
   9   6   2       21.80        0.91     24.35 o 
  10   6   2       34.20       26.38     28.72 o 
  11   6   2        0.86       59.25     33.70 o 
 -11   7   2       31.90       51.93     39.27 o 
 -10   7   2       20.08       30.37     32.35 o 
  -9   7   2       54.78       95.10     36.37 o 
  -7   7   2      643.03      621.85     60.30 o 
  -5   7   2        0.01       -2.83     12.74 o 
  -4   7   2      163.77      114.88     16.42 o 
  -3   7   2       28.08       18.91     12.41 o 
  -2   7   2     4464.02     4251.18    126.87 o 
  -1   7   2       60.78       86.55     15.19 o 
   0   7   2      172.75      189.87     23.21 o 
   3   7   2      145.87      183.68     18.57 o 
   4   7   2     1779.01     1922.08     55.99 o 
   5   7   2       85.62       72.45     24.26 o 
   6   7   2      312.20      342.78     39.36 o 
   7   7   2      461.78      588.38     89.39 o 
   8   7   2       41.65       23.61     23.81 o 
   9   7   2        0.03      -23.81     23.81 o 
  10   7   2        2.77       31.02     28.44 o 
  11   7   2       19.49       57.40     33.97 o 
 -11   8   2        1.70       30.87     36.46 o 
 -10   8   2      142.43      158.94     43.36 o 
  -9   8   2        3.16        5.78     30.29 o 
  -8   8   2        7.57       -4.78     24.81 o 
  -7   8   2      132.04       95.03     26.55 o 
  -6   8   2       49.80       18.65     18.66 o 
  -5   8   2        0.01      -11.50     19.20 o 
  -4   8   2      365.03      394.82     21.92 o 
  -3   8   2     1312.46     1295.44     47.55 o 
  -2   8   2      879.91      968.50     38.24 o 
  -1   8   2     1246.31     1286.10     47.30 o 
   0   8   2     5274.91     4512.02    135.32 o 
   1   8   2      635.78      589.34     27.12 o 
   2   8   2     3454.58     3769.48    114.14 o 
   3   8   2     1170.72     1179.02     43.48 o 
   4   8   2      778.94      868.14     35.86 o 
   5   8   2      412.66      392.96     38.67 o 
   6   8   2      173.28      124.24     30.96 o 
   7   8   2      285.59      245.93     39.25 o 
   8   8   2       14.44       41.33     32.36 o 
   9   8   2       13.52      -30.59     32.07 o 
  10   8   2       12.73       44.97     45.08 o 
 -10   9   2        1.38        1.75     34.76 o 
  -9   9   2        3.90       -2.28     30.25 o 
  -8   9   2        3.72       -2.65     24.45 o 
  -7   9   2        0.28      -22.36     26.63 o 
  -6   9   2       85.96       78.24     27.35 o 
  -5   9   2       39.95       29.97     22.13 o 
  -4   9   2       24.26       39.50     26.06 o 
  -3   9   2       39.31       53.42     25.25 o 
  -2   9   2     4288.30     5025.17    150.37 o 
  -1   9   2      491.34      588.83     28.84 o 
   0   9   2      830.41     1013.10     41.08 o 
   1   9   2     1883.22     1910.08     64.54 o 
   2   9   2       56.48       63.62     15.46 o 
   4   9   2      180.66      270.37     39.32 o 
   5   9   2       97.74      129.65     38.71 o 
   6   9   2      279.32      329.14     45.89 o 
   7   9   2        0.27       15.49     30.90 o 
   8   9   2       41.46       43.32     32.75 o 
   9   9   2        5.31       11.73     33.70 o 
  10   9   2        0.69       -4.76     48.06 o 
 -10  10   2        7.51       -2.64     52.20 o 
  -9  10   2       24.84      -43.47     43.47 o 
  -8  10   2       23.20       14.33     30.27 o 
  -7  10   2       19.04       29.60     29.44 o 
  -6  10   2       80.20       79.74     28.50 o 
  -5  10   2        0.01        6.60     20.78 o 
  -4  10   2        8.00        7.51     19.54 o 
  -3  10   2        0.03        5.21     12.44 o 
  -2  10   2     1095.43      993.28     40.69 o 
   0  10   2       90.14      136.23     27.11 o 
   3  10   2      100.63      113.62     38.54 o 
   4  10   2      245.17      266.62     40.52 o 
   5  10   2       59.12        4.99     23.59 o 
   6  10   2      167.79      203.74     36.45 o 
   7  10   2       10.09        2.83     29.43 o 
   8  10   2        2.11       -7.41     29.36 o 
   9  10   2      103.43       68.58     35.60 o 
  10  10   2        3.27      -14.73     44.66 o 
 -10  11   2        2.25      -49.83     49.83 o 
  -9  11   2        1.65      -19.57     45.81 o 
  -8  11   2        7.81      -31.44     31.44 o 
  -7  11   2      134.31      111.88     36.05 o 
  -6  11   2        2.65      -23.94     23.94 o 
  -5  11   2        8.47      -20.77     20.77 o 
  -4  11   2       78.06      123.74     31.12 o 
  -3  11   2       50.98       26.80     25.08 o 
  -2  11   2       20.84       12.50     15.25 o 
   0  11   2      331.84      329.08     24.33 o 
   1  11   2      192.28      147.35     30.06 o 
   2  11   2      586.81      539.00     28.19 o 
   3  11   2        0.43      -21.12     21.12 o 
   4  11   2       28.81       46.38     30.75 o 
   5  11   2      322.76      407.94     53.83 o 
   6  11   2      204.53      189.28     44.14 o 
   7  11   2      494.08      518.72    111.37 o 
   8  11   2       42.85       16.80     30.67 o 
   9  11   2      117.48       73.55     37.69 o 
  10  11   2        0.09      -33.17     43.36 o 
 -10  12   2        5.09       -6.65     53.47 o 
  -9  12   2       34.83      -41.60     41.60 o 
  -8  12   2       15.66      -38.77     38.77 o 
  -7  12   2       64.47       59.34     34.94 o 
  -6  12   2       25.03       34.49     30.19 o 
  -5  12   2       59.45      104.91     28.97 o 
  -4  12   2        0.65      -10.28     19.16 o 
  -3  12   2      551.85      489.91     30.49 o 
  -2  12   2      402.48      467.00     23.52 o 
  -1  12   2      309.01      343.41     33.11 o 
   0  12   2        0.13        1.80     13.73 o 
   1  12   2       11.96       -8.29     15.62 o 
   2  12   2      115.63      116.25     28.68 o 
   3  12   2      153.65      207.92     43.02 o 
   4  12   2        1.92      -24.62     24.62 o 
   5  12   2        5.50        7.66     35.39 o 
   6  12   2        2.28       -8.38     28.59 o 
   7  12   2       77.45       76.84     43.16 o 
   8  12   2       56.16       40.56     32.27 o 
   9  12   2        6.04        5.15     35.30 o 
  -9  13   2        4.95      -21.24     50.59 o 
  -8  13   2        2.44      -55.82     55.82 o 
  -7  13   2        1.33      -21.70     29.65 o 
  -6  13   2        0.18      -13.36     27.18 o 
  -5  13   2       41.91       66.35     30.16 o 
  -4  13   2        4.71        4.90     20.64 o 
  -3  13   2        2.68       15.95     20.33 o 
  -2  13   2      417.70      461.54     56.03 o 
  -1  13   2      623.37      610.86     28.33 o 
   1  13   2        0.02       -2.31     13.61 o 
   2  13   2      367.39      493.92     61.05 o 
   3  13   2       52.37       21.36     28.03 o 
   4  13   2      109.99      129.85     38.95 o 
   5  13   2      281.24      292.47     52.59 o 
   7  13   2        8.13       -4.85     29.43 o 
   8  13   2       83.04       45.11     33.30 o 
   9  13   2        3.87      -32.24     32.24 o 
  -9  14   2       13.50      -47.78     47.78 o 
  -8  14   2       14.30      -37.31     42.25 o 
  -7  14   2        9.82      -42.60     42.60 o 
  -6  14   2        1.44      -25.24     25.24 o 
  -5  14   2        4.61       -4.66     27.31 o 
  -4  14   2      185.80      222.29     35.18 o 
  -3  14   2       76.11      129.05     34.26 o 
  -2  14   2      146.59      152.70     27.85 o 
  -1  14   2       90.29      136.59     22.88 o 
   0  14   2       28.70       31.05     16.21 o 
   1  14   2       16.62       14.73     16.44 o 
   2  14   2      369.11      440.95    106.25 o 
   3  14   2       16.34        1.81     28.27 o 
   4  14   2      343.34      377.58     54.53 o 
   5  14   2      172.94      158.24     47.62 o 
   6  14   2       10.39       -6.24     36.26 o 
   7  14   2      190.98      152.37     67.40 o 
   8  14   2       16.68      -19.86     31.79 o 
   9  14   2        0.00      -34.62     34.62 o 
  -9  15   2       54.66      -25.65     80.51 o 
  -8  15   2       16.11      -45.65     45.65 o 
  -7  15   2       34.39      -42.74     42.82 o 
  -6  15   2        6.91       -3.02     28.87 o 
  -5  15   2       14.48        6.62     27.96 o 
  -4  15   2        1.76      -22.56     22.56 o 
  -3  15   2      134.54      131.48     30.95 o 
  -2  15   2       17.18       16.99     21.86 o 
  -1  15   2       26.46       61.69     24.92 o 
   0  15   2      313.62      379.53     37.77 o 
   1  15   2       36.69       19.54     28.09 o 
   2  15   2       20.24       37.76     29.59 o 
   3  15   2      720.44      553.63     46.76 o 
   4  15   2       36.04       48.27     38.43 o 
   5  15   2        1.42      -20.18     34.95 o 
   6  15   2       45.07       -8.36     41.42 o 
   7  15   2       13.23      -16.05     31.21 o 
   8  15   2        0.62      -13.93     31.76 o 
  -8  16   2        1.00      -45.45     45.45 o 
  -7  16   2        0.00      -43.06     43.06 o 
  -6  16   2        8.64      -24.84     40.77 o 
  -5  16   2        4.17        4.65     30.38 o 
  -4  16   2       42.53       71.76     31.18 o 
  -3  16   2       11.83      -20.46     20.46 o 
  -2  16   2      182.76      199.12     33.35 o 
  -1  16   2        8.88       11.60     23.48 o 
   0  16   2       30.58       22.53     22.71 o 
   1  16   2       88.41       43.05     32.34 o 
   2  16   2        4.81        1.80     30.32 o 
   3  16   2      365.02      397.43     58.27 o 
   4  16   2       23.13       18.07     37.21 o 
   5  16   2       23.55      -16.08     37.28 o 
   6  16   2        0.06      -35.69     35.69 o 
   7  16   2       26.38       55.42     35.38 o 
   8  16   2        2.47      -23.62     40.04 o 
  -8  17   2        2.96      -56.64     58.68 o 
  -7  17   2        3.99      -32.56     44.52 o 
  -6  17   2        3.62      -20.29     42.47 o 
  -5  17   2        0.44       24.84     48.05 o 
  -4  17   2       15.02      -10.68     36.93 o 
  -3  17   2        0.38       -7.13     25.18 o 
  -2  17   2       17.44      -10.90     24.68 o 
  -1  17   2        0.00      -23.42     23.42 o 
   0  17   2      118.44       57.90     40.25 o 
   1  17   2      768.20      694.19     69.30 o 
   2  17   2       29.34       39.23     33.45 o 
   3  17   2       92.46       81.50     38.09 o 
   4  17   2       22.05        4.73     36.75 o 
   5  17   2       10.47      -34.52     34.52 o 
   6  17   2        3.19      -18.58     40.60 o 
   7  17   2        4.66       21.88     51.07 o 
   8  17   2        2.46        2.31     35.18 o 
  -7  18   2        5.00      -47.32     47.32 o 
  -6  18   2        5.00      -38.77     38.77 o 
  -5  18   2       23.59      -35.98     52.03 o 
  -4  18   2       57.58       19.30     38.87 o 
  -3  18   2       48.84        1.37     47.59 o 
  -2  18   2        5.23        6.07     33.53 o 
  -1  18   2        1.86       15.12     37.43 o 
   0  18   2        0.06       21.20     34.98 o 
   1  18   2       31.42       60.79     37.61 o 
   2  18   2        2.04       -2.81     34.22 o 
   3  18   2       29.13       39.07     36.97 o 
   4  18   2       75.29       24.40     39.73 o 
   5  18   2       56.77       23.47     43.87 o 
   6  18   2        4.22      -15.25     46.15 o 
   7  18   2        5.24        3.86     60.16 o 
  -7  19   2        0.10      -48.23     48.23 o 
  -6  19   2       13.12      -31.12     45.60 o 
  -5  19   2      147.16      200.51     61.27 o 
  -4  19   2       11.75      -26.86     38.92 o 
  -3  19   2       15.60       19.87     36.89 o 
  -2  19   2       70.71       66.67     45.60 o 
  -1  19   2      114.06      196.89    103.83 o 
   0  19   2       32.31       34.00     38.53 o 
   1  19   2      346.27      420.76     68.89 o 
   2  19   2        0.07      -34.73     34.73 o 
   3  19   2        2.61      -33.28     33.28 o 
   4  19   2       15.71        1.61     37.83 o 
   5  19   2        3.90        5.53     40.68 o 
   6  19   2        6.81      -41.73     41.73 o 
  -6  20   2       13.33      -34.63     49.59 o 
  -5  20   2       24.85       -1.50     44.63 o 
  -4  20   2        0.72      -14.96     39.23 o 
  -3  20   2        4.08      -20.93     39.94 o 
  -2  20   2       35.03      -19.77     51.94 o 
  -1  20   2      244.71      278.95     62.06 o 
   0  20   2       38.83      108.44     49.07 o 
   1  20   2       28.14      110.13     45.62 o 
   2  20   2       14.90      -34.93     34.93 o 
   3  20   2       68.96       79.23     44.09 o 
   4  20   2       24.44      -39.18     39.18 o 
   5  20   2        8.74      -36.19     49.10 o 
   6  20   2        2.48       -8.82     49.90 o 
  -5  21   2       14.56      -45.96     45.96 o 
  -4  21   2        0.00       -8.12     43.72 o 
  -3  21   2        0.43       -6.87     40.01 o 
  -2  21   2       59.18       15.27     56.75 o 
  -1  21   2       40.41      105.68     84.33 o 
   0  21   2       12.44       54.99     46.97 o 
   1  21   2        5.42       73.13     64.94 o 
   2  21   2       30.53       75.24    130.14 o 
   3  21   2        0.46       -4.87     43.00 o 
   4  21   2        1.23      -25.15     44.37 o 
   5  21   2        0.77      -12.43     60.18 o 
  -4  22   2        2.38       68.37     56.09 o 
  -3  22   2       31.67       15.76     60.08 o 
  -2  22   2        0.56       59.53    212.93 o 
  -1  22   2       17.30      113.99    107.79 o 
   0  22   2        2.71       54.08     52.10 o 
   1  22   2        3.63       68.19     50.92 o 
   2  22   2       29.91      102.80     74.58 o 
   3  22   2        2.93      -12.85     53.25 o 
   4  22   2        5.71      -46.84     46.84 o 
  -3  23   2        2.66      -12.12     61.84 o 
  -2  23   2        1.90      -13.09     67.70 o 
  -1  23   2        0.07       36.29     58.74 o 
   0  23   2        0.52       22.66     53.78 o 
   1  23   2        2.97       50.41     55.45 o 
   2  23   2       27.54      136.47    208.53 o 
 -11   0   3       31.77       59.14     52.70 o 
  -7   0   3        0.86       -1.31     23.10 o 
  -5   0   3     2387.47     2720.77    110.57 o 
  -3   0   3     2727.97     3296.42    122.94 o 
  -1   0   3      209.52      240.86     21.78 o 
   5   0   3       39.21       37.11     19.77 o 
   7   0   3       28.36       51.18     27.48 o 
   9   0   3      120.33      128.33     37.56 o 
  11   0   3      122.69      227.88     58.97 o 
 -11   1   3        0.45       57.61     37.75 o 
  -9   1   3       10.28       -1.62     22.73 o 
  -8   1   3       68.22       70.63     23.41 o 
  -7   1   3       23.56        0.64     17.61 o 
  -6   1   3      501.11      406.96     31.20 o 
  -5   1   3     2348.69     2132.81     64.05 o 
  -4   1   3      107.57      100.35     16.65 o 
  -3   1   3      288.04      273.26     27.86 o 
  -2   1   3       61.91       55.27     11.41 o 
   1   1   3     2087.82     1989.11     52.58 o 
   2   1   3       29.42       41.14      8.50 o 
   3   1   3      619.50      609.51     19.00 o 
   4   1   3      941.75      776.62     23.84 o 
   7   1   3        4.94      -16.65     16.65 o 
   8   1   3       38.44       68.24     21.97 o 
   9   1   3      106.79      139.59     31.92 o 
  10   1   3       20.04       76.90     35.07 o 
 -10   2   3       17.33       14.05     28.69 o 
  -9   2   3       53.33       92.03     29.09 o 
  -8   2   3      402.58      408.40     33.33 o 
  -7   2   3       39.98       43.84     20.65 o 
  -6   2   3        8.46       32.82     17.11 o 
  -5   2   3      356.01      367.53     36.87 o 
  -4   2   3     2150.91     2293.34     65.72 o 
  -1   2   3      301.59      235.67     27.83 o 
   0   2   3     5599.39     6719.90    160.88 o 
   1   2   3     4100.74     3730.55    107.27 o 
   2   2   3     3174.33     3021.85     68.53 o 
   5   2   3      122.11      113.53     16.18 o 
   6   2   3      472.47      488.06     29.64 o 
   7   2   3       62.75       60.15     19.52 o 
   8   2   3        1.43       14.96     19.41 o 
   9   2   3        2.63       32.03     27.06 o 
  10   2   3      137.20      106.08     29.66 o 
 -11   3   3        6.02       36.74     34.46 o 
 -10   3   3        1.22       17.43     28.01 o 
  -9   3   3        4.26        9.47     26.08 o 
  -8   3   3      105.24       72.52     28.81 o 
  -7   3   3       35.94       11.06     18.84 o 
  -6   3   3      212.72      226.09     25.02 o 
   0   3   3     1704.95     1878.52     50.40 o 
   1   3   3    15574.33    14665.94    343.74 o 
   2   3   3     4077.80     3620.46     91.40 o 
   4   3   3      127.55       88.53     14.19 o 
   5   3   3      433.59      340.96     22.39 o 
   6   3   3      229.25      256.59     22.48 o 
   7   3   3      126.68      143.87     21.34 o 
   8   3   3        2.76      -12.79     19.64 o 
   9   3   3        8.48       36.47     24.38 o 
  10   3   3       14.27       28.59     29.16 o 
  11   3   3       33.36       98.08     35.44 o 
 -11   4   3        0.11       44.85     34.08 o 
 -10   4   3       64.81      133.17     34.16 o 
  -8   4   3       68.28       67.15     27.33 o 
  -7   4   3       58.38      107.45     23.92 o 
  -6   4   3      107.42       67.71     20.06 o 
  -5   4   3      692.86      629.37     28.02 o 
  -3   4   3       84.94       77.37     15.20 o 
  -2   4   3      713.87      728.38     21.63 o 
   2   4   3      333.87      294.52     17.79 o 
   3   4   3       30.51       58.73     13.97 o 
   4   4   3       28.42       -0.84     14.25 o 
   5   4   3      224.23      253.99     25.38 o 
   6   4   3      482.88      553.61     25.87 o 
   7   4   3      122.32       95.07     24.90 o 
   8   4   3       51.14       20.23     22.37 o 
   9   4   3       61.71       38.29     25.12 o 
  10   4   3       14.16       35.76     26.97 o 
  11   4   3       11.61       17.62     26.02 o 
 -11   5   3        8.21       56.18     35.95 o 
 -10   5   3       87.42       75.11     31.74 o 
  -9   5   3       61.08      114.09     30.79 o 
  -8   5   3      791.56      724.39     41.28 o 
  -7   5   3      305.25      359.02     40.42 o 
  -6   5   3       25.89       12.91     16.30 o 
  -5   5   3     2281.20     2249.11     66.98 o 
  -3   5   3        8.15        0.69     10.17 o 
  -2   5   3      807.21      925.94     35.98 o 
  -1   5   3     2192.29     1998.42     54.33 o 
   0   5   3      559.30      499.04     20.17 o 
   2   5   3     2205.69     2201.87     59.66 o 
   3   5   3     1094.56     1206.16     38.35 o 
   4   5   3      365.07      415.19     25.92 o 
   5   5   3      105.55      107.79     26.59 o 
   6   5   3      515.24      522.23     25.32 o 
   7   5   3       94.87       92.74     24.21 o 
   8   5   3       16.45       40.70     25.12 o 
   9   5   3        8.25        4.34     22.89 o 
  10   5   3        1.09       10.57     25.50 o 
  11   5   3        0.08       36.39     32.17 o 
 -11   6   3       27.34       56.46     37.35 o 
 -10   6   3       94.35      133.04     35.75 o 
  -9   6   3       47.56       44.45     28.36 o 
  -8   6   3      228.54      294.48     40.55 o 
  -7   6   3        0.15        2.15     23.88 o 
  -5   6   3      159.95      186.58     21.43 o 
  -4   6   3      364.14      356.53     26.71 o 
  -3   6   3      503.27      451.13     20.94 o 
  -2   6   3      433.89      420.99     22.24 o 
  -1   6   3      497.23      477.60     24.12 o 
   0   6   3      343.80      316.68     19.12 o 
   1   6   3     3504.87     4150.01    104.56 o 
   2   6   3     1688.43     1768.26     50.46 o 
   3   6   3     1702.51     1787.35     52.08 o 
   4   6   3     1198.09     1210.79     40.45 o 
   5   6   3      487.92      507.59     25.56 o 
   6   6   3      329.29      337.47     47.44 o 
   7   6   3       83.67       84.09     25.01 o 
   8   6   3       62.91       55.82     24.38 o 
   9   6   3       55.79       31.24     22.80 o 
  10   6   3        0.06        3.68     34.67 o 
  11   6   3        0.05       16.39     33.23 o 
 -11   7   3       27.14       21.34     37.74 o 
 -10   7   3       21.84       56.32     31.52 o 
  -9   7   3       17.86       39.02     27.87 o 
  -8   7   3      108.16       98.37     29.01 o 
  -7   7   3      702.15      678.25     69.82 o 
  -6   7   3        0.21        8.21     24.17 o 
  -5   7   3       21.94       16.35     14.31 o 
  -2   7   3      318.79      333.45     28.28 o 
  -1   7   3      830.21      833.42     34.88 o 
   0   7   3       17.06       33.78     16.03 o 
   1   7   3     5375.94     5696.46    166.09 o 
   3   7   3      621.90      623.49     25.22 o 
   4   7   3       77.63       54.20     15.56 o 
   5   7   3      193.59      206.95     24.01 o 
   6   7   3       34.45        4.47     25.75 o 
   7   7   3      322.77      294.93     59.39 o 
   8   7   3       86.17       86.07     33.74 o 
   9   7   3        6.23      -21.56     31.01 o 
  10   7   3        6.07       33.18     37.01 o 
 -11   8   3        0.22       -6.70     37.08 o 
 -10   8   3       12.90      -24.64     30.70 o 
  -9   8   3       89.00       60.76     30.32 o 
  -8   8   3        0.01       11.91     24.33 o 
  -7   8   3       64.44      113.46     28.46 o 
  -6   8   3      193.31      118.84     48.20 o 
  -5   8   3      270.12      290.47     42.79 o 
  -4   8   3      507.17      518.39     27.53 o 
  -2   8   3      360.40      427.01     24.19 o 
  -1   8   3     3243.42     3198.83    100.94 o 
   0   8   3       50.40       84.24     17.65 o 
   1   8   3      399.11      411.01     23.11 o 
   2   8   3      439.14      545.52     26.42 o 
   3   8   3        6.75       12.37     12.89 o 
   4   8   3      108.73       99.68     16.95 o 
   5   8   3       27.13       27.71     23.63 o 
   6   8   3       60.92      123.94     32.33 o 
   7   8   3      368.01      332.49     57.85 o 
   8   8   3        7.74      -20.60     29.69 o 
   9   8   3       10.28      -27.27     36.05 o 
  10   8   3        1.37       14.53     38.75 o 
 -10   9   3       32.31       18.63     35.07 o 
  -9   9   3       31.70       27.89     30.07 o 
  -8   9   3      326.79      389.32     41.67 o 
  -7   9   3       23.31       44.75     24.76 o 
  -6   9   3      174.76      277.09     47.44 o 
  -5   9   3       14.73       -6.67     25.06 o 
  -4   9   3      139.57      166.97     22.58 o 
  -3   9   3     1799.16     1677.49     60.08 o 
  -1   9   3      556.46      503.83     27.43 o 
   1   9   3        0.24       -7.55     13.02 o 
   3   9   3      397.41      414.46     22.05 o 
   4   9   3        0.16       -5.69     19.10 o 
   5   9   3       55.81       82.13     27.18 o 
   6   9   3      471.40      445.05    103.01 o 
   7   9   3      297.67      267.26     45.90 o 
   8   9   3      280.62      217.52     54.68 o 
   9   9   3       43.08       34.53     33.77 o 
  10   9   3        5.08        6.53     43.66 o 
 -10  10   3       27.29       17.35     36.34 o 
  -9  10   3       40.63       38.99     31.33 o 
  -7  10   3       50.62       51.50     30.69 o 
  -6  10   3       72.02       45.86     33.82 o 
  -5  10   3       43.06       12.10     28.58 o 
  -4  10   3      116.71      128.78     44.51 o 
  -3  10   3      176.43      180.87     23.38 o 
  -2  10   3      129.65      126.50     21.80 o 
  -1  10   3       12.23       33.32     17.07 o 
   0  10   3      321.56      362.07     25.61 o 
   1  10   3      326.52      340.91     54.55 o 
   2  10   3      274.12      335.76     49.72 o 
   3  10   3        0.08      -13.77     13.77 o 
   5  10   3       79.46      119.94     32.57 o 
   6  10   3        0.01      -25.24     25.24 o 
   7  10   3       35.50       65.37     31.69 o 
   8  10   3       57.19       31.00     31.55 o 
   9  10   3       10.66      -30.06     30.06 o 
  10  10   3        0.42       49.48     45.39 o 
 -10  11   3       10.32       29.75     52.95 o 
  -9  11   3       16.11       33.38     39.74 o 
  -8  11   3       13.28       -1.75     29.31 o 
  -7  11   3       76.84       67.48     33.32 o 
  -6  11   3      180.85      209.85     36.06 o 
  -5  11   3       31.33       54.63     30.19 o 
  -4  11   3        4.41       -5.08     23.72 o 
  -3  11   3      277.84      255.77     46.83 o 
  -2  11   3       39.87       12.25     17.55 o 
  -1  11   3      810.91      775.72     37.05 o 
   1  11   3      156.01      202.65     25.63 o 
   2  11   3      118.35       90.40     19.65 o 
   3  11   3       90.64       68.70     28.88 o 
   4  11   3      226.81      189.72     43.02 o 
   5  11   3      733.31      785.02     43.10 o 
   6  11   3        2.48       17.26     27.70 o 
   7  11   3       24.09       -6.15     28.36 o 
   8  11   3      273.41      211.74     54.25 o 
   9  11   3        2.84      -15.84     33.43 o 
  10  11   3       18.57      -48.06     49.30 o 
 -10  12   3       39.17      -28.21     55.06 o 
  -9  12   3        0.02       -8.10     39.11 o 
  -8  12   3       36.32       -0.58     36.68 o 
  -7  12   3       35.68       10.27     28.63 o 
  -6  12   3        7.33      -23.43     23.43 o 
  -5  12   3      107.08      123.90     31.42 o 
  -4  12   3       24.12      -13.18     26.41 o 
  -3  12   3      447.13      535.27     67.16 o 
  -2  12   3        6.32       27.87     18.98 o 
  -1  12   3      385.30      394.72     31.28 o 
   0  12   3     1849.55     1857.05     59.95 o 
   1  12   3      414.39      377.57     30.04 o 
   2  12   3      919.69      803.41     37.65 o 
   3  12   3      151.65      157.89     36.11 o 
   4  12   3      118.73      183.04     41.22 o 
   6  12   3      386.41      346.18     66.71 o 
   7  12   3        2.15      -16.56     27.66 o 
   8  12   3        3.90      -11.32     30.03 o 
   9  12   3        8.41      -18.43     33.05 o 
  -9  13   3        0.14      -39.79     49.64 o 
  -8  13   3       13.08      -29.70     33.51 o 
  -7  13   3       75.41       45.63     33.69 o 
  -6  13   3       55.07       67.23     31.85 o 
  -5  13   3        2.65       12.32     27.49 o 
  -4  13   3       49.87       17.87     30.15 o 
  -3  13   3       85.01       35.91     38.61 o 
  -2  13   3       33.16       41.47     38.71 o 
  -1  13   3      617.34      579.67     57.43 o 
   0  13   3     1984.57     1804.49     59.97 o 
   1  13   3      489.44      462.03     28.88 o 
   2  13   3      737.52      652.72     45.76 o 
   3  13   3      292.96      336.85     47.64 o 
   4  13   3      121.82      111.32     40.16 o 
   5  13   3        6.07      -24.83     24.83 o 
   6  13   3        0.00      -20.00     25.08 o 
   7  13   3       35.99       60.07     33.50 o 
   8  13   3       11.26      -13.65     32.34 o 
   9  13   3        0.65      -41.41     41.41 o 
  -9  14   3        7.56      -48.66     48.66 o 
  -8  14   3        7.37      -16.56     35.67 o 
  -7  14   3       49.27        5.86     31.56 o 
  -6  14   3       62.37       58.31     32.54 o 
  -5  14   3        9.33        1.87     25.24 o 
  -4  14   3      102.84       96.75     31.61 o 
  -3  14   3       27.48       -5.67     27.14 o 
  -2  14   3       21.84        6.15     36.25 o 
  -1  14   3      357.07      448.94     44.03 o 
   0  14   3       57.53       86.60     22.19 o 
   1  14   3       23.34       -6.66     19.04 o 
   2  14   3        2.21       -8.92     25.10 o 
   3  14   3       60.13       30.88     33.69 o 
   4  14   3       34.30       28.70     33.97 o 
   5  14   3       70.28       58.35     31.90 o 
   6  14   3        3.26      -15.48     29.04 o 
   7  14   3        2.77      -19.37     27.57 o 
   8  14   3        3.57      -19.17     30.32 o 
   9  14   3       21.48      -11.35     48.35 o 
  -9  15   3       15.59      -49.14     49.14 o 
  -8  15   3       14.83       -8.05     35.23 o 
  -7  15   3        0.38      -30.43     30.43 o 
  -6  15   3       16.16       -9.52     30.44 o 
  -5  15   3        7.11      -24.54     24.54 o 
  -4  15   3      112.33       93.86     28.85 o 
  -3  15   3       38.42       14.67     22.22 o 
  -2  15   3       19.98      -15.86     21.27 o 
  -1  15   3      125.62       74.27     50.31 o 
   0  15   3       34.03       61.14     26.42 o 
   1  15   3        4.78      -22.96     22.96 o 
   2  15   3      183.41      191.85     40.17 o 
   3  15   3       22.21       -7.77     30.11 o 
   4  15   3       82.07       59.88     39.74 o 
   5  15   3        2.89      -21.04     65.62 o 
   6  15   3        0.48      -15.93     27.86 o 
   7  15   3        0.83        8.13     32.28 o 
   8  15   3       12.75       13.65     34.85 o 
  -8  16   3       26.46      -15.51     47.83 o 
  -7  16   3       16.58      -17.84     34.37 o 
  -6  16   3       18.75        7.51     31.02 o 
  -5  16   3       36.35       29.33     30.22 o 
  -4  16   3       21.55       32.62     26.39 o 
  -3  16   3        0.03      -19.99     22.72 o 
  -2  16   3       74.19       60.65     27.70 o 
  -1  16   3        3.51        7.43     24.62 o 
   0  16   3      351.09      349.00     43.95 o 
   1  16   3       85.20       90.43     31.14 o 
   2  16   3       61.09       97.09     38.50 o 
   3  16   3       19.69       24.47     33.20 o 
   4  16   3        0.81       -9.02     35.48 o 
   5  16   3       40.43        6.62     41.28 o 
   6  16   3       62.57       47.01     33.55 o 
   7  16   3       24.26       41.58     50.73 o 
   8  16   3       34.80       44.34     50.55 o 
  -8  17   3        7.21      -38.90     51.09 o 
  -7  17   3       73.06       97.41     55.96 o 
  -6  17   3       35.00      -29.60     34.43 o 
  -5  17   3       46.94        9.14     33.83 o 
  -4  17   3       63.87       84.20     33.56 o 
  -3  17   3       17.83      -22.15     22.15 o 
  -2  17   3        0.11      -12.78     23.83 o 
   0  17   3       11.31       45.70     36.06 o 
   1  17   3      290.23      339.61     46.61 o 
   2  17   3       24.89       20.64     33.88 o 
   3  17   3       17.87       23.40     35.16 o 
   4  17   3        1.56      -14.39     36.94 o 
   5  17   3        0.10      -38.42     38.42 o 
   6  17   3       39.35       52.16     34.95 o 
   7  17   3        0.22      -35.64     35.95 o 
  -7  18   3        6.56        0.20     53.00 o 
  -6  18   3       46.00       31.94     35.67 o 
  -5  18   3        0.50       -2.33     33.56 o 
  -4  18   3      116.34      137.40     39.20 o 
  -3  18   3        1.95       38.93     30.96 o 
  -2  18   3       25.29      -11.06     26.99 o 
  -1  18   3       14.34       51.36     62.83 o 
   0  18   3      205.20      241.66     53.39 o 
   1  18   3       43.97       33.71     31.60 o 
   2  18   3       10.32       63.59     37.50 o 
   3  18   3        7.30       -1.10     33.33 o 
   4  18   3      153.05      183.13     51.53 o 
   5  18   3       47.39       35.71     47.22 o 
   6  18   3        0.87       -6.56     46.70 o 
   7  18   3        3.15       16.00     41.67 o 
  -7  19   3       12.96      -48.62     48.62 o 
  -6  19   3        5.52      -47.89     47.89 o 
  -5  19   3        0.11       -8.05     33.49 o 
  -4  19   3      124.21       90.51     40.25 o 
  -3  19   3      127.95      147.67     38.85 o 
  -2  19   3        0.05       -7.06     29.79 o 
  -1  19   3        5.62       36.60     42.29 o 
   0  19   3      104.17      104.80     44.23 o 
   1  19   3       23.82       19.88     38.41 o 
   2  19   3      161.66      198.57     67.12 o 
   3  19   3       65.34       52.02     54.64 o 
   4  19   3       12.87      -17.22     38.55 o 
   5  19   3       38.26        4.80     47.84 o 
   6  19   3        5.55       42.72     45.22 o 
  -6  20   3        4.89      -45.54     49.88 o 
  -5  20   3        0.19      -40.81     45.54 o 
  -4  20   3       14.31        7.66     47.34 o 
  -3  20   3        0.00      -32.95     40.22 o 
  -2  20   3       57.69       74.62     60.49 o 
  -1  20   3        9.82       43.96     45.66 o 
   0  20   3       12.67       78.08     43.64 o 
   1  20   3        1.68       28.04     76.68 o 
   2  20   3       22.72       38.60     38.92 o 
   3  20   3       13.34      -22.84     37.54 o 
   4  20   3       32.09       13.93     44.75 o 
   5  20   3       58.28       27.97     62.86 o 
  -5  21   3       58.58       18.17     59.84 o 
  -4  21   3       32.79       30.30     49.18 o 
  -3  21   3       13.86      -16.28     54.40 o 
  -2  21   3       21.71      -28.25     51.90 o 
  -1  21   3        7.32       71.42     74.41 o 
   0  21   3       12.32       27.13     47.57 o 
   1  21   3       91.16      145.54     55.30 o 
   2  21   3       42.00      108.45    169.48 o 
   3  21   3       12.96       33.19     49.81 o 
   4  21   3        0.92      -42.84     42.84 o 
   5  21   3        0.06       23.86     80.47 o 
  -4  22   3        2.54      -23.68     49.11 o 
  -3  22   3        0.01      -17.04     58.86 o 
  -2  22   3        0.74      -34.04     57.24 o 
  -1  22   3        1.84       55.90     85.82 o 
   0  22   3       14.60       32.10     66.57 o 
   1  22   3        2.75       70.76     47.34 o 
   2  22   3        5.04      147.71    111.86 o 
   3  22   3       29.42       11.67     59.59 o 
  -2  23   3        0.75      -36.01     60.70 o 
  -1  23   3       11.89      101.54     88.71 o 
   0  23   3       20.14       53.32     58.79 o 
   1  23   3        6.70       38.71    105.11 o 
   2  23   3        1.74       32.20    106.30 o 
 -10   0   4      117.73      147.92     63.40 o 
  -8   0   4        1.54       -1.81     28.65 o 
  -6   0   4       37.22       49.32     27.04 o 
  -4   0   4      760.70      708.93     41.46 o 
   4   0   4     3239.51     3044.08     94.76 o 
   6   0   4     2671.52     2899.50     96.19 o 
   8   0   4        0.29       -7.06     35.08 o 
 -11   1   4        1.24       66.30     40.57 o 
 -10   1   4        2.89        2.48     30.95 o 
  -9   1   4       19.01       35.01     25.28 o 
  -8   1   4      345.87      352.99     49.32 o 
  -7   1   4       10.61        9.25     19.98 o 
  -6   1   4      107.69      129.68     22.23 o 
  -5   1   4      774.32      737.00     32.01 o 
  -3   1   4        0.61        4.32     11.42 o 
  -1   1   4        7.61       -8.24      8.24 o 
   0   1   4     8614.97     7656.86    161.95 o 
   1   1   4        7.72       18.43     11.41 o 
   2   1   4      385.37      393.53     15.92 o 
   4   1   4      628.42      643.61     22.18 o 
   6   1   4       17.92      -13.08     15.29 o 
   7   1   4       10.00      -13.06     17.14 o 
   8   1   4       78.30       70.08     20.86 o 
   9   1   4       44.81       63.88     26.36 o 
  10   1   4        9.58       71.04     32.47 o 
 -11   2   4       32.74       57.95     39.69 o 
 -10   2   4       35.09       30.70     30.17 o 
  -9   2   4        1.40       15.38     28.14 o 
  -8   2   4       48.72       52.99     23.44 o 
  -7   2   4       35.90       87.07     23.17 o 
  -6   2   4        0.52        0.92     15.62 o 
  -5   2   4     2014.60     1989.76     61.83 o 
  -3   2   4     3929.77     4333.84    112.53 o 
  -1   2   4     1414.53     1611.58     39.66 o 
   0   2   4     4680.95     5011.21    123.02 o 
   1   2   4      212.09      234.99     19.14 o 
   3   2   4      580.90      565.88     21.22 o 
   6   2   4       48.92       21.72     16.35 o 
   7   2   4        1.75      -15.78     15.78 o 
   8   2   4       57.50       70.19     20.79 o 
   9   2   4       15.99       50.08     26.23 o 
  10   2   4        4.02       57.09     27.17 o 
  11   2   4       21.57       80.78     44.49 o 
 -11   3   4       11.74       40.82     33.03 o 
 -10   3   4        4.27        6.36     38.43 o 
  -9   3   4        1.54       31.33     28.50 o 
  -8   3   4        7.12       -2.00     24.81 o 
  -7   3   4       60.73       67.29     22.67 o 
  -5   3   4     1442.50     1763.64     56.49 o 
  -3   3   4      586.15      516.84     18.69 o 
  -2   3   4     1428.55     1262.37     33.13 o 
  -1   3   4      993.49      968.99     26.72 o 
   2   3   4     1292.96     1337.89     39.74 o 
   3   3   4      328.28      384.30     40.21 o 
   5   3   4        0.06       -7.89     12.71 o 
   6   3   4      111.61      138.32     18.88 o 
   7   3   4        8.79      -10.57     15.99 o 
   8   3   4        3.13       -2.38     19.83 o 
   9   3   4      273.99      248.22     53.72 o 
  10   3   4       46.28       39.38     27.15 o 
  11   3   4        4.58       27.15     36.88 o 
 -11   4   4        7.77       65.41     34.02 o 
 -10   4   4        0.98       30.07     30.23 o 
  -9   4   4      122.94      114.73     32.59 o 
  -8   4   4      235.22      182.67     35.38 o 
  -7   4   4       98.37       57.25     22.55 o 
  -6   4   4      106.00      110.71     21.92 o 
  -5   4   4      393.66      400.86     34.85 o 
  -4   4   4      974.77     1032.72     36.89 o 
  -2   4   4      202.12      200.45     14.61 o 
   0   4   4     1762.52     1471.22     43.02 o 
   2   4   4      627.77      599.02     23.35 o 
   4   4   4     2223.63     2183.64     63.89 o 
   5   4   4        0.00       -9.10     17.49 o 
   6   4   4      228.21      200.41     26.02 o 
   7   4   4       23.99       -8.18     20.37 o 
   8   4   4        3.39        0.10     21.42 o 
   9   4   4       62.72       66.52     25.76 o 
  10   4   4        0.34       47.49     26.90 o 
 -11   5   4        4.83       21.87     34.38 o 
 -10   5   4        0.00      -24.02     27.69 o 
  -9   5   4      121.06       96.93     30.14 o 
  -8   5   4        3.13      -24.37     24.37 o 
  -7   5   4       49.92       75.08     27.13 o 
  -6   5   4       19.60       17.67     17.12 o 
  -3   5   4      370.69      414.61     17.10 o 
  -2   5   4       50.00       51.41     12.65 o 
  -1   5   4      330.88      326.45     16.64 o 
   0   5   4      241.51      213.41     18.85 o 
   1   5   4     1332.91     1248.39     37.46 o 
   2   5   4     4849.36     5310.85    131.95 o 
   3   5   4     3532.07     3706.99     97.08 o 
   4   5   4     1898.30     1842.85     56.30 o 
   5   5   4      565.71      525.47     32.54 o 
   6   5   4        3.70       -8.21     20.18 o 
   7   5   4        1.61        4.99     20.59 o 
   8   5   4       31.69       12.54     21.65 o 
   9   5   4        4.62       10.71     21.59 o 
  10   5   4        0.00        0.76     30.11 o 
 -11   6   4        0.73       55.89     34.65 o 
 -10   6   4        2.42      -14.57     27.16 o 
  -9   6   4      164.62      124.72     32.26 o 
  -8   6   4      434.97      417.45     50.92 o 
  -7   6   4        7.08       12.26     23.18 o 
  -3   6   4      508.57      490.27     19.13 o 
  -2   6   4      543.48      530.64     22.18 o 
  -1   6   4       14.21       13.22     11.40 o 
   0   6   4     1156.38     1140.62     36.96 o 
   1   6   4      120.84      101.71     15.31 o 
   2   6   4      419.57      351.65     36.79 o 
   3   6   4     1524.77     1326.58     42.49 o 
   4   6   4      825.19      761.72     31.28 o 
   5   6   4      504.05      488.63     67.54 o 
   6   6   4       16.62       60.21     29.35 o 
   7   6   4      169.55      140.00     35.19 o 
   8   6   4       30.36        3.75     30.64 o 
   9   6   4        1.23       22.78     32.99 o 
  10   6   4        6.97      -56.41     71.85 o 
 -11   7   4        0.39       28.46     35.31 o 
 -10   7   4        8.47       12.48     30.29 o 
  -9   7   4       25.73       23.55     28.31 o 
  -8   7   4        2.83      -13.96     26.03 o 
  -7   7   4      460.44      496.81     48.22 o 
  -6   7   4     1121.40     1097.38     54.25 o 
  -5   7   4      422.98      468.93     25.01 o 
  -4   7   4      133.45      114.33     15.22 o 
  -3   7   4      282.24      293.85     22.28 o 
  -2   7   4       44.57       47.31     14.30 o 
  -1   7   4      131.68      160.79     18.97 o 
   1   7   4     3395.03     3491.37     91.12 o 
   3   7   4      195.03      190.42     20.98 o 
   4   7   4       79.06       99.43     19.64 o 
   5   7   4      385.31      430.67     41.93 o 
   6   7   4      270.97      331.64     48.61 o 
   7   7   4        9.13      -19.82     28.68 o 
   8   7   4        0.34        4.46     31.67 o 
   9   7   4       38.88       27.78     34.42 o 
  10   7   4        3.03       34.59     78.71 o 
 -10   8   4        4.99       -2.64     29.03 o 
  -9   8   4        0.38       12.77     27.01 o 
  -8   8   4        0.96        9.33     26.36 o 
  -7   8   4        0.91        3.49     22.89 o 
  -6   8   4      378.80      350.63     40.25 o 
  -5   8   4      146.88      134.18     26.45 o 
  -4   8   4       35.98       36.07     22.51 o 
  -3   8   4      698.60      777.69     36.07 o 
  -2   8   4      248.85      314.58     45.36 o 
  -1   8   4      189.18      198.34     24.61 o 
   0   8   4     1425.55     1652.48     50.73 o 
   1   8   4      802.24      705.00     27.56 o 
   2   8   4      483.66      351.11     42.79 o 
   3   8   4      219.86      269.69     23.35 o 
   4   8   4      205.59      280.24     37.23 o 
   5   8   4       92.28       92.55     27.95 o 
   6   8   4        1.59        4.54     25.61 o 
   7   8   4       60.61       49.58     31.94 o 
   8   8   4       37.05        1.32     31.42 o 
   9   8   4        0.03      -40.82     40.82 o 
  10   8   4       46.28       42.75     55.78 o 
 -10   9   4        9.30      -29.97     29.97 o 
  -9   9   4       12.31      -13.47     27.90 o 
  -8   9   4        0.55        5.92     25.74 o 
  -7   9   4        0.31        0.22     23.77 o 
  -6   9   4       25.25       64.16     27.31 o 
  -5   9   4        3.40        1.40     27.32 o 
  -4   9   4       90.39      110.08     21.84 o 
  -2   9   4      382.30      407.74     25.95 o 
  -1   9   4       20.65        8.75     14.84 o 
   0   9   4        0.75       10.16     15.44 o 
   2   9   4      116.77      148.16     22.69 o 
   4   9   4       16.20       -8.34     20.48 o 
   5   9   4       63.70       85.48     38.34 o 
   6   9   4       68.87       18.39     27.86 o 
   7   9   4       53.40       -3.47     28.12 o 
   8   9   4        1.70       -4.29     31.60 o 
   9   9   4        0.14      -45.74     45.74 o 
  10   9   4       29.34      -50.66     50.66 o 
 -10  10   4       33.51       18.42     33.41 o 
  -9  10   4       42.11       25.47     29.95 o 
  -8  10   4       31.10        6.46     26.76 o 
  -7  10   4      318.71      387.60     58.94 o 
  -6  10   4      625.30      595.89     56.47 o 
  -5  10   4        1.22        3.08     29.41 o 
  -4  10   4       14.97       25.68     25.28 o 
  -3  10   4       53.34       50.56     20.22 o 
  -2  10   4      488.94      428.26     27.07 o 
  -1  10   4        0.94       -5.66     15.62 o 
   0  10   4      302.42      290.61     30.07 o 
   1  10   4       27.05       38.43     16.91 o 
   2  10   4        0.51       -7.91     13.61 o 
   3  10   4      116.32      145.62     20.37 o 
   4  10   4       29.01       26.61     24.42 o 
   5  10   4      361.56      464.31     64.37 o 
   6  10   4      154.25      145.65     34.38 o 
   7  10   4       44.72       66.68     41.82 o 
   8  10   4        2.57      -36.54     41.88 o 
   9  10   4       11.49      -45.33     45.33 o 
  10  10   4        6.65      -51.34     51.34 o 
 -10  11   4        1.26      -42.20     42.20 o 
  -8  11   4       19.43      -12.12     30.08 o 
  -7  11   4        0.63       -6.13     29.72 o 
  -6  11   4        1.04      -21.58     30.62 o 
  -5  11   4       96.41       79.32     36.01 o 
  -4  11   4      354.19      390.10     54.10 o 
  -2  11   4      121.10       95.62     33.31 o 
  -1  11   4      598.23      679.83     35.88 o 
   0  11   4      576.36      500.42     30.41 o 
   1  11   4      510.47      493.78     28.46 o 
   2  11   4      995.55      919.95     41.05 o 
   3  11   4      177.99      152.22     38.87 o 
   5  11   4        4.03       26.14     28.28 o 
   6  11   4       25.13       22.93     28.87 o 
   7  11   4        0.00      -21.48     27.26 o 
   8  11   4       67.11       74.37     45.53 o 
   9  11   4       27.39      -37.06     47.98 o 
 -10  12   4        2.04      -40.40     40.40 o 
  -9  12   4      189.74      137.87     45.01 o 
  -8  12   4       49.34       22.37     36.86 o 
  -7  12   4      388.00      423.79     53.18 o 
  -6  12   4        2.77      -13.05     35.18 o 
  -5  12   4        0.02       -9.78     32.75 o 
  -4  12   4       90.25      132.56     38.01 o 
  -3  12   4       43.05        8.19     24.31 o 
  -2  12   4      335.32      403.20     37.69 o 
  -1  12   4     4956.56     5073.91    163.91 o 
   1  12   4      230.74      246.27     29.33 o 
   2  12   4      288.76      265.28     31.57 o 
   3  12   4       12.97       47.56     24.73 o 
   5  12   4      116.60      136.73     34.23 o 
   6  12   4       18.59      -17.70     29.19 o 
   7  12   4      197.36      220.67     51.18 o 
   8  12   4       10.62      -37.52     37.52 o 
   9  12   4       16.11      -47.43     48.30 o 
  -9  13   4       49.59       51.50     46.06 o 
  -8  13   4        2.98      -31.99     33.53 o 
  -7  13   4       34.32        6.77     30.62 o 
  -6  13   4       16.28      -27.90     27.90 o 
  -5  13   4       21.83       26.49     35.70 o 
  -4  13   4       54.52        2.59     29.06 o 
  -3  13   4        0.37      -25.26     25.26 o 
  -2  13   4      278.94      337.92     35.46 o 
  -1  13   4        0.10       -7.08     20.30 o 
   0  13   4       27.06       30.57     21.67 o 
   1  13   4      470.73      481.35     84.49 o 
   2  13   4      108.50      158.38     50.31 o 
   3  13   4      599.25      558.46     44.64 o 
   4  13   4      170.59      193.83     35.43 o 
   5  13   4        1.12      -26.43     26.43 o 
   6  13   4       10.27        1.50     28.26 o 
   7  13   4       41.45       91.84     46.52 o 
   8  13   4       36.19       45.36     45.22 o 
   9  13   4        0.03      -47.25     47.25 o 
  -9  14   4       49.40       -1.83     41.87 o 
  -8  14   4       26.54        8.09     37.32 o 
  -7  14   4        5.19        5.99     33.69 o 
  -6  14   4        2.98      -25.90     25.90 o 
  -5  14   4      154.19      145.95     72.96 o 
  -4  14   4       13.90       -2.17     30.65 o 
  -3  14   4        1.01      -14.97     26.12 o 
  -2  14   4        8.41        2.91     27.14 o 
  -1  14   4      264.48      294.02     35.94 o 
   0  14   4      530.61      563.91     32.50 o 
   1  14   4      387.30      462.58     38.62 o 
   2  14   4      171.05      258.91     43.63 o 
   3  14   4       83.55      103.01     56.28 o 
   4  14   4        6.19      -12.78     26.62 o 
   5  14   4        0.57      -17.98     32.43 o 
   6  14   4        0.08        1.27     35.28 o 
   7  14   4        3.30       21.60     42.80 o 
   8  14   4       13.24      -41.75     41.75 o 
  -8  15   4        1.09      -35.10     35.10 o 
  -7  15   4        2.98      -32.62     32.62 o 
  -6  15   4       21.69       24.13     31.51 o 
  -5  15   4       22.13       -0.50     31.81 o 
  -4  15   4       21.80       20.58     35.91 o 
  -3  15   4       10.28      -26.03     29.76 o 
  -2  15   4       36.46       33.94     30.89 o 
  -1  15   4      696.67      688.44     57.85 o 
   0  15   4       11.86       24.72     21.07 o 
   1  15   4       45.74       49.50     44.75 o 
   2  15   4       37.55       -5.86     28.84 o 
   3  15   4       73.80       60.38     36.59 o 
   4  15   4      206.98      258.34     40.32 o 
   5  15   4       64.53       34.53     30.48 o 
   6  15   4      117.02      114.59     46.51 o 
   7  15   4        7.55       -3.39     43.00 o 
   8  15   4        5.98       12.61     45.74 o 
  -8  16   4        1.47      -26.68     36.64 o 
  -7  16   4       52.56       36.25     36.96 o 
  -6  16   4        4.57       17.87     33.64 o 
  -5  16   4        0.26      -29.72     29.72 o 
  -4  16   4        1.00       20.63     29.61 o 
  -3  16   4       35.02       32.38     33.08 o 
  -2  16   4        8.25      -28.34     28.34 o 
  -1  16   4      128.55      112.57     37.99 o 
   0  16   4       14.09        3.41     21.18 o 
   1  16   4      155.27      152.41     35.68 o 
   2  16   4       10.61      -22.28     29.72 o 
   3  16   4      352.91      365.03     55.38 o 
   4  16   4        2.29       20.13     29.17 o 
   5  16   4        0.63       -1.88     34.65 o 
   6  16   4        0.82       45.84     40.66 o 
   7  16   4       29.30       19.78     48.11 o 
  -7  17   4       13.58       21.60     42.99 o 
  -6  17   4       34.55       -1.39     35.06 o 
  -5  17   4       18.05       11.46     32.78 o 
  -4  17   4       44.39        4.08     32.17 o 
  -3  17   4      189.86      205.00     39.79 o 
  -2  17   4        0.84       11.14     34.56 o 
  -1  17   4       50.23       29.36     51.80 o 
   0  17   4      254.40      264.72     57.79 o 
   1  17   4       77.63      118.37     63.08 o 
   2  17   4       11.06      -15.85     32.37 o 
   3  17   4       81.28       57.20     40.12 o 
   4  17   4        4.52      -23.56     37.84 o 
   5  17   4        0.29       18.30     46.36 o 
   6  17   4       12.89       16.69     39.41 o 
   7  17   4       19.16       -9.22     54.50 o 
  -7  18   4        1.24      -37.02     37.02 o 
  -6  18   4        1.78        1.68     37.85 o 
  -5  18   4      123.11      165.98     45.24 o 
  -4  18   4       23.96       41.74     34.13 o 
  -3  18   4       31.09       33.18     32.13 o 
  -2  18   4       12.96       10.37     29.32 o 
   0  18   4      158.33      202.61     51.02 o 
   1  18   4       75.25      116.99     37.01 o 
   2  18   4        0.00       19.18     35.45 o 
   3  18   4       17.87        0.72     36.63 o 
   4  18   4        0.05       14.72     58.41 o 
   5  18   4       50.80       74.19     42.71 o 
   6  18   4       24.03       44.16     50.61 o 
  -6  19   4        5.77      -10.08     39.21 o 
  -5  19   4       17.44      -23.62     37.32 o 
  -4  19   4      107.93      138.72     51.77 o 
  -3  19   4      240.77      262.50     46.37 o 
  -2  19   4        3.40        7.13     31.85 o 
   0  19   4        1.83       29.69     38.22 o 
   1  19   4       26.19       70.30     41.78 o 
   2  19   4       16.29       17.93     34.50 o 
   3  19   4       25.60        0.45     39.00 o 
   4  19   4        1.79       22.27     66.21 o 
   5  19   4       33.56       43.73     49.19 o 
   6  19   4       46.96      118.35     58.81 o 
  -5  20   4        3.05      -26.31     40.87 o 
  -4  20   4       24.03       45.47     56.36 o 
  -3  20   4       27.84       41.97     46.86 o 
  -2  20   4       16.74      -29.43     55.06 o 
  -1  20   4        7.13       74.07     66.76 o 
   0  20   4        4.73       24.18     67.37 o 
   1  20   4       15.36       48.16     45.33 o 
   2  20   4        6.80       33.79     37.61 o 
   3  20   4       10.21      -13.61     64.30 o 
   4  20   4        8.58      151.84     86.18 o 
   5  20   4        2.38       62.23     86.81 o 
  -5  21   4        0.00      -30.61     41.87 o 
  -4  21   4       25.30      -14.41     39.21 o 
  -3  21   4        5.07       -6.23     59.00 o 
  -2  21   4       10.65      -25.04     57.31 o 
  -1  21   4        0.44       24.03     77.74 o 
   0  21   4       44.65       67.42     57.53 o 
   1  21   4        0.59       32.60    102.84 o 
   2  21   4       39.92      225.31    109.87 o 
   3  21   4        0.00      -42.97     72.72 o 
   4  21   4        9.83       54.78     79.57 o 
  -3  22   4        2.48      -15.06     63.75 o 
  -2  22   4        6.91      -12.60     61.08 o 
  -1  22   4       11.12      144.08    103.88 o 
   0  22   4        0.00       47.11     56.67 o 
   1  22   4       15.92       21.01     51.12 o 
  -1  23   4        7.28      110.20    192.97 o 
   0  23   4        1.72       79.75     69.07 o 
 -11   0   5       17.66       67.76     54.16 o 
  -9   0   5       18.16      -16.23     29.62 o 
  -7   0   5       12.33      -20.98     44.01 o 
  -3   0   5     1313.09     1258.71     58.56 o 
  -1   0   5     2914.64     2731.13     81.41 o 
   1   0   5      690.55      613.09     60.11 o 
   3   0   5      137.57      159.80     22.15 o 
   5   0   5      743.72      785.76     42.15 o 
   7   0   5       45.21       48.76     27.47 o 
   9   0   5      220.52      255.56     40.30 o 
 -11   1   5       16.84       44.27     38.63 o 
 -10   1   5        0.21       36.10     33.29 o 
  -9   1   5       35.66       40.63     24.04 o 
  -8   1   5        0.29        8.62     21.87 o 
  -7   1   5        0.39      -17.98     17.98 o 
  -6   1   5       11.75       -8.34     16.74 o 
  -5   1   5        6.40       10.24     15.75 o 
  -4   1   5     1108.58     1198.07     41.89 o 
  -3   1   5       77.70       62.15     15.62 o 
  -2   1   5      204.82      232.09     17.11 o 
  -1   1   5     1201.20     1269.52     33.59 o 
   0   1   5      420.36      477.58     17.52 o 
   1   1   5      614.04      631.82     25.36 o 
   3   1   5     1708.58     1730.97     46.24 o 
   5   1   5        0.06       15.22     13.99 o 
   6   1   5      202.41      198.09     24.60 o 
   7   1   5      253.07      207.94     24.47 o 
   8   1   5        1.51       22.95     21.93 o 
   9   1   5      201.92      236.50     44.40 o 
 -11   2   5        1.21       48.32     39.45 o 
 -10   2   5       36.80       73.64     36.54 o 
  -9   2   5       64.51       40.00     28.97 o 
  -7   2   5       46.83       32.55     21.78 o 
  -4   2   5      518.08      499.08     24.96 o 
  -2   2   5       13.87       19.14     10.35 o 
  -1   2   5     1812.88     1490.16     38.27 o 
   0   2   5      586.01      533.70     21.66 o 
   1   2   5      199.12      157.77     18.94 o 
   2   2   5      271.65      247.83     22.96 o 
   3   2   5      103.03      110.76     15.89 o 
   4   2   5       18.62       24.66     14.19 o 
   5   2   5       93.94       98.29     17.37 o 
   6   2   5       21.69        9.73     15.66 o 
   7   2   5      209.24      254.64     47.12 o 
   8   2   5       23.76       -6.49     28.24 o 
   9   2   5       41.95       58.97     26.69 o 
  10   2   5       16.43       58.31     37.26 o 
 -11   3   5        0.30       52.98     35.64 o 
 -10   3   5        6.48       18.64     31.98 o 
  -9   3   5       86.09      126.70     34.40 o 
  -8   3   5        6.04       27.01     26.17 o 
  -7   3   5       25.23       44.97     22.67 o 
  -6   3   5       24.10       40.21     18.86 o 
  -5   3   5      171.28      210.35     24.40 o 
  -4   3   5      472.25      440.16     23.57 o 
  -3   3   5      329.06      373.29     16.67 o 
  -2   3   5     1977.91     2169.65     53.15 o 
   0   3   5     3356.19     3175.88     83.35 o 
   4   3   5        5.26       11.00     14.01 o 
   6   3   5      108.56      102.00     18.86 o 
   7   3   5       34.91       11.46     17.46 o 
   8   3   5      111.86       63.67     36.00 o 
   9   3   5       19.75        0.73     28.42 o 
  10   3   5        0.11        1.79     38.85 o 
 -11   4   5        8.75       17.20     32.37 o 
 -10   4   5        4.49       -3.00     31.32 o 
  -9   4   5      214.17      186.21     37.43 o 
  -8   4   5      131.81      149.36     33.98 o 
  -7   4   5       47.01       51.10     22.78 o 
  -6   4   5      529.34      543.37     58.36 o 
  -5   4   5        0.25       -4.53     13.26 o 
  -4   4   5       44.06       32.34     14.54 o 
  -3   4   5      752.93      747.69     24.76 o 
  -2   4   5      116.27       78.38     13.08 o 
  -1   4   5      292.37      335.74     22.83 o 
   0   4   5     7118.22     5909.13    146.75 o 
   3   4   5     1291.34     1258.34     41.35 o 
   4   4   5      279.77      369.96     28.91 o 
   5   4   5       51.57       33.68     20.11 o 
   6   4   5       20.17        4.69     22.55 o 
   7   4   5        5.69       -4.94     27.78 o 
   8   4   5       85.02       98.08     29.25 o 
   9   4   5       16.53      -18.20     27.36 o 
  10   4   5        5.82        5.50     42.89 o 
 -11   5   5       25.23       21.04     41.02 o 
 -10   5   5       23.25       52.66     33.02 o 
  -9   5   5        0.45       33.89     27.97 o 
  -8   5   5       88.11       80.12     28.67 o 
  -7   5   5      266.72      298.33     39.26 o 
  -6   5   5       26.10       38.78     18.89 o 
  -5   5   5        0.17       12.99     14.34 o 
  -4   5   5      365.83      400.60     22.57 o 
  -3   5   5      528.13      522.05     20.47 o 
  -2   5   5      168.04      170.65     18.80 o 
  -1   5   5      465.86      397.64     19.84 o 
   0   5   5      842.99      793.11     29.59 o 
   1   5   5      596.94      630.86     24.20 o 
   2   5   5     4673.16     4229.64    108.69 o 
   3   5   5      158.59      149.95     20.59 o 
   4   5   5     2871.32     2669.80     76.25 o 
   6   5   5       27.74       49.65     23.65 o 
   7   5   5      378.61      379.48     84.30 o 
   8   5   5        2.55      -37.03     37.03 o 
   9   5   5      106.77       64.07     52.13 o 
  10   5   5        0.15      -66.59     66.59 o 
 -11   6   5        0.04       26.15     38.46 o 
 -10   6   5       22.49       29.56     31.09 o 
  -9   6   5        0.12       -0.48     28.48 o 
  -8   6   5       18.69        9.24     27.21 o 
  -7   6   5       47.42      102.09     30.79 o 
  -6   6   5        0.57       38.66     19.29 o 
  -5   6   5      978.58     1265.32     45.52 o 
  -4   6   5       19.22       13.61     13.95 o 
  -3   6   5      416.94      348.50     17.14 o 
  -2   6   5       23.45       23.03     14.23 o 
  -1   6   5     1047.77      987.14     34.51 o 
   0   6   5     4666.31     4683.21    120.02 o 
   2   6   5      307.97      291.31     24.18 o 
   3   6   5       44.05       52.77     17.24 o 
   4   6   5        6.93        4.43     17.65 o 
   5   6   5        1.28       20.76     20.18 o 
   6   6   5       70.34       39.97     29.94 o 
   7   6   5        3.41       78.89     45.57 o 
   8   6   5        6.49      -37.65     41.34 o 
   9   6   5       70.88       49.61     50.93 o 
  10   6   5        4.67      -32.38     51.68 o 
 -10   7   5        9.19       -6.24     29.27 o 
  -9   7   5       88.24       66.42     50.47 o 
  -8   7   5       40.50       47.92     29.23 o 
  -7   7   5      227.43      226.33     37.78 o 
  -6   7   5      117.39       68.50     27.78 o 
  -5   7   5      612.08      545.59     28.33 o 
  -4   7   5       73.41       68.70     19.12 o 
  -3   7   5       46.07       47.92     15.84 o 
  -2   7   5      166.70      162.14     19.27 o 
  -1   7   5      855.65      737.43     29.17 o 
   0   7   5      601.51      617.61     37.54 o 
   1   7   5      272.33      362.94     44.57 o 
   3   7   5       33.73       23.60     15.12 o 
   4   7   5        5.52        8.61     17.90 o 
   5   7   5        0.86       -9.64     20.16 o 
   6   7   5       64.76       24.54     29.62 o 
   7   7   5       31.07      -15.72     37.96 o 
   8   7   5       38.06       68.84     46.83 o 
   9   7   5       48.22       10.50     49.09 o 
  10   7   5       15.35      -52.84     52.84 o 
 -10   8   5        0.17        6.79     30.87 o 
  -9   8   5      156.56      131.27     36.62 o 
  -8   8   5       68.26       82.61     32.68 o 
  -7   8   5       80.52       75.00     31.69 o 
  -6   8   5        0.01       12.25     23.90 o 
  -5   8   5      113.26       75.93     25.42 o 
  -4   8   5      243.80      301.41     31.47 o 
  -3   8   5        1.41       18.67     15.34 o 
  -2   8   5      104.25      134.83     24.93 o 
  -1   8   5      108.93      102.06     18.60 o 
   0   8   5      893.08      830.23     32.57 o 
   1   8   5      210.87      221.27     21.26 o 
   2   8   5      768.78      830.71     31.64 o 
   3   8   5       66.87       37.79     16.34 o 
   4   8   5        0.44        8.36     17.98 o 
   5   8   5       10.86       36.07     27.51 o 
   7   8   5        0.02      -15.96     37.24 o 
   8   8   5       73.69       17.71     42.52 o 
   9   8   5        9.14      -64.99     66.47 o 
  10   8   5       25.75      -22.83     54.86 o 
 -10   9   5        1.74      -30.03     30.03 o 
  -9   9   5        2.51      -28.17     28.17 o 
  -8   9   5       10.51        5.77     29.01 o 
  -7   9   5       51.65       28.23     28.46 o 
  -6   9   5       93.81       64.83     28.15 o 
  -5   9   5      366.04      469.97     55.22 o 
  -3   9   5        1.61        8.26     14.80 o 
  -2   9   5      646.05      551.86     26.04 o 
  -1   9   5        9.09       10.02     15.67 o 
   0   9   5      517.28      435.80     23.37 o 
   1   9   5      725.39      637.93     27.23 o 
   2   9   5      552.51      627.22     27.34 o 
   3   9   5      155.86      177.75     23.18 o 
   4   9   5      350.18      339.64     42.15 o 
   5   9   5        0.08       -6.10     32.64 o 
   6   9   5      133.30      145.90     45.96 o 
   7   9   5      217.63      287.23     57.14 o 
   8   9   5        3.26      -30.23     41.73 o 
   9   9   5        1.87      -26.33     45.21 o 
 -10  10   5        0.36       -1.03     32.17 o 
  -9  10   5        0.17       16.98     30.88 o 
  -8  10   5        0.02       -3.19     26.72 o 
  -7  10   5       36.18       48.85     36.17 o 
  -6  10   5      223.19      272.87     51.37 o 
  -5  10   5        3.02       14.20     31.06 o 
  -4  10   5       69.69       70.80     33.59 o 
  -3  10   5       50.50       69.10     18.81 o 
  -2  10   5      505.41      521.17     31.58 o 
  -1  10   5       10.74      -13.44     14.76 o 
   0  10   5      129.04      153.46     19.02 o 
   1  10   5       37.79       18.71     15.95 o 
   2  10   5        8.93        8.01     15.79 o 
   3  10   5       17.08        9.18     16.47 o 
   4  10   5       37.39       45.00     27.39 o 
   5  10   5        0.48       27.25     34.07 o 
   6  10   5       92.49       96.78     43.26 o 
   7  10   5       31.08       84.94     44.81 o 
   8  10   5        3.35       -4.99     44.58 o 
   9  10   5        0.15      -42.48     42.48 o 
 -10  11   5       22.19      -42.44     42.44 o 
  -9  11   5       10.28        5.81     38.84 o 
  -8  11   5       84.93       39.24     44.62 o 
  -7  11   5      111.17      149.71     48.56 o 
  -6  11   5      101.60      145.36     47.44 o 
  -5  11   5       84.08      102.16     39.01 o 
  -4  11   5      353.14      423.26     55.17 o 
  -3  11   5      160.94      184.05     24.42 o 
  -2  11   5       50.26       38.56     18.96 o 
  -1  11   5      129.43      185.78     24.93 o 
   0  11   5       25.48       41.24     15.81 o 
   1  11   5      152.74      180.28     21.43 o 
   2  11   5      299.66      391.88     30.36 o 
   3  11   5      184.78      176.72     30.37 o 
   5  11   5      151.46      217.59     47.76 o 
   6  11   5        9.83        5.19     35.04 o 
   7  11   5       82.93      123.41     49.46 o 
   8  11   5        7.70      -39.60     39.60 o 
   9  11   5        0.43      -46.75     46.75 o 
  -9  12   5        2.86        4.49     39.77 o 
  -8  12   5       58.82       35.41     38.39 o 
  -7  12   5      191.64      190.01     50.46 o 
  -5  12   5        9.72      -27.05     27.05 o 
  -4  12   5      151.08      132.47     40.83 o 
  -3  12   5       10.56        7.14     28.95 o 
  -2  12   5      173.30      173.79     36.28 o 
  -1  12   5      869.79      973.27     46.87 o 
   0  12   5      168.85      187.01     22.04 o 
   1  12   5       33.33       10.15     15.00 o 
   2  12   5       55.38       54.97     20.11 o 
   3  12   5        8.78       51.70     27.35 o 
   4  12   5       48.74       13.26     36.97 o 
   5  12   5       73.71       94.63     39.39 o 
   6  12   5       26.25       10.26     37.71 o 
   7  12   5       42.33       43.10     44.89 o 
   8  12   5       20.47      -26.43     44.35 o 
   9  12   5        3.43      -47.99     47.99 o 
  -9  13   5        0.71      -37.95     37.95 o 
  -8  13   5      215.75      193.90     48.27 o 
  -7  13   5       10.83       13.03     39.24 o 
  -6  13   5       13.63      -19.16     31.70 o 
  -5  13   5        9.90        6.23     35.21 o 
  -4  13   5       61.68       30.85     31.81 o 
  -3  13   5      130.55      154.99     39.32 o 
  -2  13   5       10.16      -18.00     22.16 o 
  -1  13   5      453.65      505.61     44.72 o 
   0  13   5       49.53       59.79     20.80 o 
   1  13   5       20.25        7.18     16.86 o 
   4  13   5      152.14      200.84     48.46 o 
   5  13   5      487.39      521.92     83.45 o 
   6  13   5        6.24       -8.37     34.32 o 
   7  13   5        3.72       30.42     44.21 o 
   8  13   5       10.74       17.81     48.28 o 
  -9  14   5       12.98      -36.33     40.77 o 
  -8  14   5        0.95      -25.98     36.64 o 
  -7  14   5        0.78      -32.42     32.42 o 
  -6  14   5       83.61       80.21     41.81 o 
  -5  14   5      193.75      151.26     49.32 o 
  -4  14   5        0.07      -30.31     30.31 o 
  -3  14   5       38.15       81.96     35.35 o 
  -2  14   5       70.34       99.37     36.05 o 
  -1  14   5       17.82       -5.84     22.74 o 
   0  14   5        0.83       -6.77     19.31 o 
   1  14   5       67.67       29.99     20.88 o 
   2  14   5      518.69      548.77     72.59 o 
   3  14   5       32.11       41.27     34.56 o 
   4  14   5       57.04       79.64     40.88 o 
   5  14   5       12.24      -13.60     32.50 o 
   6  14   5       45.44       24.21     37.60 o 
   7  14   5        1.63      -30.42     40.81 o 
   8  14   5       26.74      -33.22     44.63 o 
  -8  15   5        0.03      -40.12     40.12 o 
  -7  15   5        0.00       -4.11     33.98 o 
  -6  15   5       12.08      -17.28     40.67 o 
  -5  15   5       12.42       55.74     41.50 o 
  -4  15   5       78.57        9.75     35.37 o 
  -3  15   5        6.75       11.40     32.00 o 
  -2  15   5       34.86      -22.01     29.49 o 
  -1  15   5       50.24       84.14     29.05 o 
   0  15   5      144.49      111.89     34.13 o 
   1  15   5        0.04      -24.68     24.68 o 
   2  15   5       64.30       45.36     28.17 o 
   3  15   5       21.45        4.95     33.67 o 
   4  15   5       71.92       54.44     39.80 o 
   5  15   5       76.79       65.72     41.04 o 
   6  15   5        1.64      -35.87     35.87 o 
   7  15   5       34.45        9.30     43.15 o 
  -8  16   5        0.22      -37.50     37.50 o 
  -7  16   5        0.01      -33.78     33.78 o 
  -6  16   5        6.47      -14.70     32.94 o 
  -5  16   5        0.90      -34.11     37.47 o 
  -4  16   5      125.43       96.01     43.00 o 
  -3  16   5        1.09      -28.23     31.81 o 
  -2  16   5        1.13       -6.75     29.85 o 
   0  16   5       12.43        0.58     22.94 o 
   1  16   5        3.45        8.98     26.97 o 
   2  16   5       31.49       31.66     34.91 o 
   3  16   5        4.96       30.47     36.54 o 
   4  16   5        0.17        0.48     34.92 o 
   5  16   5       18.40      -16.91     37.16 o 
   6  16   5        0.62      -28.34     37.71 o 
   7  16   5        2.70      -10.27     41.46 o 
  -7  17   5        9.46        5.84     39.75 o 
  -6  17   5        8.69       -7.39     38.19 o 
  -5  17   5        7.65       -3.42     33.65 o 
  -4  17   5        3.66       -3.05     37.84 o 
  -3  17   5       75.58       53.73     37.60 o 
  -2  17   5       85.04       28.83     34.11 o 
  -1  17   5      130.47      187.55     60.96 o 
   0  17   5        9.50        0.31     57.86 o 
   1  17   5      165.72      222.57     76.77 o 
   2  17   5        3.04       11.72     83.49 o 
   3  17   5       78.11       81.34     41.69 o 
   4  17   5        2.75        6.85     34.82 o 
   5  17   5       36.25      121.11     47.62 o 
   6  17   5        0.16      -18.23     39.67 o 
   7  17   5       20.94      -12.52     45.54 o 
  -7  18   5        0.01      -40.48     40.48 o 
  -6  18   5        0.41      -15.47     40.47 o 
  -5  18   5       22.60       21.44     36.42 o 
  -4  18   5      149.83       98.62     41.45 o 
  -3  18   5       27.68      -27.73     48.93 o 
  -2  18   5       23.79       45.13     36.99 o 
  -1  18   5       32.84      135.50     65.11 o 
   0  18   5        8.95       31.36     39.33 o 
   1  18   5       48.91       19.36     42.25 o 
   2  18   5       13.60       97.77     54.05 o 
   3  18   5        0.67        4.56     38.45 o 
   4  18   5        7.85       36.60     41.10 o 
   5  18   5        1.97       -5.89     37.34 o 
   6  18   5        7.53       11.09     43.38 o 
  -6  19   5        0.04      -15.28     46.39 o 
  -5  19   5        0.25      -20.09     38.39 o 
  -4  19   5      106.94      103.53     43.38 o 
  -3  19   5       51.92       59.04     38.45 o 
  -2  19   5      210.25      231.71     58.87 o 
  -1  19   5       49.09       85.12     87.19 o 
   0  19   5        6.26        6.79     60.91 o 
   1  19   5       43.18       88.95     76.70 o 
   2  19   5       52.26       88.78     53.63 o 
   3  19   5       19.78       28.39     41.20 o 
   4  19   5       73.86       90.28     77.25 o 
   5  19   5       14.42       19.51     42.43 o 
  -5  20   5       40.67       43.28     45.32 o 
  -4  20   5        5.96       -6.85     37.44 o 
  -3  20   5       29.06       33.64     40.20 o 
  -2  20   5       78.65       30.75     63.57 o 
  -1  20   5        2.07       48.19    127.74 o 
   0  20   5        8.29       37.36     67.52 o 
   1  20   5       83.35      193.28     94.01 o 
   2  20   5        0.23       28.47     73.55 o 
   3  20   5       17.94       58.75     52.82 o 
   4  20   5       32.56        2.62     75.96 o 
  -4  21   5        1.21      -41.83     41.83 o 
  -3  21   5       43.75       29.50     67.66 o 
  -2  21   5        0.46       18.66     66.45 o 
  -1  21   5        3.85       34.00     70.02 o 
   0  21   5        0.94       64.61     72.37 o 
   1  21   5        0.00       19.05     76.25 o 
   2  21   5        2.36      115.24    111.32 o 
   3  21   5        9.90      144.68    129.83 o 
  -2  22   5       17.18       57.76     71.23 o 
  -1  22   5        0.18       13.68     67.04 o 
   0  22   5        0.00      156.16     86.36 o 
   1  22   5       15.97       91.34     90.82 o 
   2  22   5        9.29      187.99    127.11 o 
 -10   0   6        1.07       59.38     56.16 o 
  -8   0   6      129.07      138.01     42.57 o 
  -6   0   6       38.08       43.76     30.50 o 
   0   0   6      120.19      179.29     28.89 o 
   2   0   6      438.24      400.78     56.30 o 
   4   0   6      182.50      186.58     37.35 o 
   6   0   6       33.96       34.79     24.53 o 
   8   0   6      215.26      110.76     48.51 o 
 -10   1   6       32.34       56.50     36.95 o 
  -9   1   6       58.43       65.52     25.65 o 
  -8   1   6      114.06      109.88     27.42 o 
  -7   1   6       38.50       57.02     23.72 o 
  -6   1   6      286.20      259.82     30.19 o 
  -5   1   6        7.33       -2.40     15.54 o 
  -4   1   6      508.20      459.32     24.80 o 
  -3   1   6      427.88      459.12     23.65 o 
  -2   1   6      630.28      607.89     22.25 o 
   0   1   6     2670.01     2539.52     61.19 o 
   1   1   6      448.59      511.01     19.98 o 
   2   1   6       13.58        2.44     14.79 o 
   3   1   6      161.20      197.90     24.48 o 
   4   1   6        3.46        7.94     14.30 o 
   5   1   6      158.78      181.52     20.40 o 
   6   1   6        0.04       -5.89     17.73 o 
   7   1   6       60.53       13.34     26.82 o 
   8   1   6        8.96       -0.91     29.90 o 
   9   1   6       19.27        0.57     37.22 o 
 -11   2   6        7.09       82.06     40.39 o 
 -10   2   6        2.11       42.14     31.13 o 
  -9   2   6       39.78       64.76     31.06 o 
  -7   2   6       80.89       60.00     22.86 o 
  -6   2   6      207.59      252.52     37.25 o 
  -5   2   6      165.08      146.50     23.18 o 
  -4   2   6      414.94      503.55     32.97 o 
  -3   2   6       15.78       -5.53     12.58 o 
  -2   2   6     1702.92     1546.91     41.52 o 
  -1   2   6      361.19      413.67     16.80 o 
   0   2   6      953.22      913.64     31.97 o 
   1   2   6      701.57      805.51     26.80 o 
   2   2   6      142.13      108.25     19.77 o 
   3   2   6      254.50      255.13     27.87 o 
   4   2   6      132.56       87.48     18.00 o 
   5   2   6       71.81      122.77     26.65 o 
   6   2   6       17.43      -11.67     23.51 o 
   7   2   6       35.95        3.94     20.39 o 
   8   2   6       41.29       15.54     33.40 o 
   9   2   6        2.36       49.21     46.26 o 
 -11   3   6       17.86       83.27     40.70 o 
 -10   3   6       56.29       37.39     34.45 o 
  -9   3   6       36.94       65.11     31.18 o 
  -8   3   6      140.35      178.73     29.92 o 
  -7   3   6       38.79       32.20     21.61 o 
  -6   3   6       75.42      133.56     25.54 o 
  -5   3   6        1.78        9.84     16.46 o 
  -4   3   6        0.52        2.51     14.12 o 
   0   3   6      117.20      105.64     16.60 o 
   2   3   6      869.69      844.94     39.32 o 
   3   3   6       48.76       55.78     13.78 o 
   4   3   6      565.08      634.06     25.96 o 
   5   3   6       76.19       77.01     24.53 o 
   6   3   6        0.13        6.79     24.37 o 
   8   3   6       71.64       99.80     37.78 o 
   9   3   6       48.20        1.96     50.14 o 
  10   3   6        3.63      -49.97     49.97 o 
 -11   4   6        1.61       68.44     60.73 o 
 -10   4   6       22.06       36.30     31.92 o 
  -9   4   6       74.86       63.13     31.33 o 
  -8   4   6        2.37       -1.16     27.26 o 
  -7   4   6        0.03       -4.46     20.60 o 
  -6   4   6        2.33       -6.84     18.19 o 
  -4   4   6      479.07      447.17     24.54 o 
  -3   4   6       23.79       30.35     12.38 o 
  -1   4   6      322.65      256.10     22.45 o 
   2   4   6     2102.77     2090.66     72.97 o 
   4   4   6       32.88       64.91     25.18 o 
   5   4   6       14.52       11.59     25.21 o 
   6   4   6      290.12      347.20     43.82 o 
   7   4   6        0.51        7.93     41.69 o 
   8   4   6       93.14       71.50     49.82 o 
   9   4   6        6.06       45.03     53.18 o 
  10   4   6       38.05      -25.19     59.70 o 
 -10   5   6        0.68       36.84     27.66 o 
  -9   5   6       53.56       80.64     40.38 o 
  -8   5   6       64.02       41.35     28.47 o 
  -7   5   6        9.79       -0.94     26.54 o 
  -5   5   6      161.43      144.95     23.44 o 
  -4   5   6       27.42       18.80     15.21 o 
  -3   5   6       61.69       64.56     15.47 o 
  -2   5   6      114.92      156.23     19.51 o 
   0   5   6     1129.43     1385.89     44.94 o 
   3   5   6       21.59       16.49     19.32 o 
   4   5   6      611.81      528.38     33.54 o 
   5   5   6       47.36       92.58     29.59 o 
   6   5   6        4.89       60.30     31.30 o 
   7   5   6        3.15      -19.33     45.73 o 
   8   5   6       13.05      -34.56     44.80 o 
   9   5   6       10.67      -48.98     48.98 o 
  10   5   6        1.65      -49.88     49.88 o 
 -10   6   6       11.03       53.59     36.79 o 
  -9   6   6       16.00       52.97     30.87 o 
  -8   6   6       76.94       47.22     28.05 o 
  -7   6   6      234.09      262.25     39.73 o 
  -6   6   6      561.51      559.87     63.78 o 
  -5   6   6       92.51      132.35     23.18 o 
  -4   6   6       52.06       82.95     19.46 o 
  -2   6   6        0.88       30.09     15.34 o 
   0   6   6      439.80      411.76     18.28 o 
   1   6   6       14.65        1.75     14.18 o 
   2   6   6      137.03      104.03     23.21 o 
   3   6   6        4.04       14.79     19.59 o 
   4   6   6      383.24      508.57     44.61 o 
   5   6   6      122.41       85.09     29.75 o 
   6   6   6       57.44      114.33     73.10 o 
   7   6   6      155.98      225.93     53.41 o 
   8   6   6       88.48       58.89     49.70 o 
   9   6   6        4.90      -26.68     50.08 o 
  10   6   6        3.17      -76.66    100.32 o 
 -10   7   6        0.02       52.40     36.99 o 
  -9   7   6        8.40       34.94     31.15 o 
  -8   7   6      262.52      198.94     37.78 o 
  -7   7   6        9.35        1.69     26.13 o 
  -5   7   6       43.49       55.23     19.84 o 
  -4   7   6        2.91       -3.85     15.78 o 
  -3   7   6      205.33      266.77     25.39 o 
  -2   7   6        0.75      -13.45     13.45 o 
  -1   7   6      156.00      189.85     21.99 o 
   0   7   6      735.58      805.46     27.56 o 
   1   7   6      395.30      476.73     39.44 o 
   2   7   6      257.24      354.04     34.80 o 
   3   7   6       24.16       58.87     22.73 o 
   4   7   6        1.68       -5.34     20.84 o 
   5   7   6        1.16      -23.69     23.69 o 
   7   7   6      114.16      115.43     50.53 o 
   8   7   6        6.25      -37.68     45.39 o 
   9   7   6        7.10      -19.32     49.69 o 
 -10   8   6        3.25      -19.00     32.04 o 
  -9   8   6        0.62       21.77     31.33 o 
  -8   8   6        5.22        5.01     27.92 o 
  -7   8   6        1.12      -24.61     24.61 o 
  -6   8   6        7.87       -5.38     24.29 o 
  -5   8   6        0.02        7.20     17.42 o 
  -4   8   6       88.48      136.92     27.08 o 
  -3   8   6      189.58      245.72     25.08 o 
  -2   8   6      436.95      424.65     23.15 o 
  -1   8   6      250.99      242.22     24.90 o 
   2   8   6        0.00        4.49     17.27 o 
   3   8   6      132.31      170.09     33.57 o 
   4   8   6      462.01      541.42     70.23 o 
   5   8   6        1.99       -9.90     35.70 o 
   6   8   6       36.12       42.04     47.77 o 
   7   8   6       33.27        3.86     43.85 o 
   8   8   6        9.09      -16.13     43.70 o 
   9   8   6        6.09      -47.66     65.45 o 
 -10   9   6        0.20       18.89     36.22 o 
  -9   9   6        0.28        3.46     32.41 o 
  -7   9   6       38.64       22.71     29.64 o 
  -6   9   6      202.79      149.30     34.24 o 
  -5   9   6       16.62       37.19     31.20 o 
  -4   9   6       57.19       53.50     23.49 o 
  -3   9   6       52.68       61.37     19.21 o 
  -2   9   6      150.49      182.39     23.47 o 
  -1   9   6       83.76       57.98     18.12 o 
   0   9   6        0.68       -7.35     12.27 o 
   2   9   6       19.09       40.08     21.04 o 
   3   9   6       31.37       70.98     23.52 o 
   4   9   6     1355.19     1086.72     87.00 o 
   5   9   6       56.48       16.45     34.90 o 
   6   9   6       82.02       77.36     42.06 o 
   7   9   6        0.15      -39.55     39.55 o 
   8   9   6        9.76      -22.01     43.44 o 
   9   9   6        4.15      -27.31     57.83 o 
 -10  10   6        0.81        1.60     32.23 o 
  -9  10   6        0.96       -0.56     32.42 o 
  -8  10   6        4.82       -7.30     29.46 o 
  -7  10   6       87.24       94.22     42.71 o 
  -6  10   6      124.29       60.91     40.24 o 
  -5  10   6      589.37      619.63     83.94 o 
  -4  10   6       36.79      106.24     37.68 o 
  -3  10   6      110.29       98.73     21.91 o 
  -2  10   6       40.86       35.09     17.94 o 
  -1  10   6        1.26       -2.26     16.65 o 
   0  10   6       22.31       35.92     15.58 o 
   1  10   6       61.19       68.69     20.58 o 
   2  10   6       80.61      116.17     25.63 o 
   3  10   6      237.65      277.33     34.60 o 
   4  10   6        2.90      -17.07     30.17 o 
   5  10   6       42.10       30.07     37.14 o 
   6  10   6       39.66       37.15     41.44 o 
   7  10   6       92.49       76.49     49.57 o 
   8  10   6        0.31       30.63     49.29 o 
   9  10   6        0.26      -57.72     61.67 o 
  -9  11   6       14.92       23.16     52.77 o 
  -8  11   6       18.62      -23.99     41.12 o 
  -7  11   6        6.58      -23.08     37.41 o 
  -6  11   6        3.06      -20.26     31.54 o 
  -5  11   6      669.93      601.09     52.45 o 
  -4  11   6        2.74        5.05     38.56 o 
  -3  11   6      205.17      263.76     48.84 o 
  -2  11   6       21.29       30.40     18.99 o 
  -1  11   6       75.84       42.36     19.43 o 
   0  11   6       31.94       12.85     15.44 o 
   1  11   6       11.45       -9.57     18.47 o 
   2  11   6        6.50       13.81     20.83 o 
   3  11   6        3.46       27.07     36.57 o 
   4  11   6       37.53       28.43     34.28 o 
   5  11   6      192.85      175.90     47.40 o 
   6  11   6        0.21       -2.31     39.62 o 
   7  11   6        0.92      -17.06     44.15 o 
   8  11   6        4.66      -42.83     42.83 o 
  -9  12   6       29.83       23.98     43.02 o 
  -8  12   6        5.38      -41.51     41.51 o 
  -7  12   6        1.52      -25.13     35.61 o 
  -6  12   6        0.43       19.39     35.38 o 
  -5  12   6      234.08      279.80     53.58 o 
  -4  12   6      129.21      137.74     44.82 o 
  -3  12   6        8.68      -22.03     22.05 o 
  -2  12   6       35.29       19.69     19.50 o 
   0  12   6       30.43        6.72     18.90 o 
   1  12   6      328.19      409.22     58.26 o 
   2  12   6       30.26       -5.76     21.00 o 
   3  12   6       46.34       51.61     38.93 o 
   4  12   6      132.73       59.56     40.56 o 
   5  12   6       52.43       85.86     42.71 o 
   6  12   6        9.76       -1.42     36.44 o 
   7  12   6       15.46      -25.11     42.85 o 
   8  12   6       20.88        0.23     49.29 o 
  -9  13   6       12.58      -40.29     40.29 o 
  -8  13   6       61.11       29.30     48.16 o 
  -7  13   6       38.00      -15.86     41.08 o 
  -6  13   6       21.87       -0.53     36.13 o 
  -5  13   6      173.10      252.82     63.92 o 
  -4  13   6       37.20       45.82     36.42 o 
  -3  13   6       37.57        0.07     30.80 o 
  -2  13   6        7.15       -8.69     18.56 o 
  -1  13   6       46.35       39.26     20.77 o 
   0  13   6       10.57        3.57     20.27 o 
   2  13   6        7.86       18.05     34.93 o 
   3  13   6      280.54      271.00     50.12 o 
   4  13   6      114.49       90.56     40.77 o 
   5  13   6       99.57      151.57     46.25 o 
   6  13   6       40.53      -33.09     35.05 o 
   7  13   6        1.71      -38.37     38.37 o 
   8  13   6        0.50      -63.47     63.47 o 
  -8  14   6        8.01      -38.69     38.69 o 
  -7  14   6        5.77      -29.35     41.74 o 
  -6  14   6        7.42      -46.51     47.15 o 
  -5  14   6       35.54        9.19     35.21 o 
  -4  14   6       61.26       47.08     36.20 o 
  -3  14   6      182.72      195.94     45.90 o 
  -2  14   6       54.80       42.45     24.26 o 
  -1  14   6      239.49      216.58     65.83 o 
   0  14   6       37.97       66.67     23.78 o 
   1  14   6       49.20       66.58     24.94 o 
   2  14   6      225.84      329.78    147.38 o 
   4  14   6       16.10      -29.87     29.87 o 
   5  14   6       39.46       22.58     37.59 o 
   6  14   6       13.16       -6.60     40.66 o 
   7  14   6        3.99      -35.26     41.55 o 
  -8  15   6       21.22        4.11     43.30 o 
  -7  15   6        5.43       -9.30     47.42 o 
  -6  15   6        3.71       -4.89     38.99 o 
  -5  15   6       38.33       17.13     42.02 o 
  -4  15   6        2.50      -33.33     34.69 o 
  -2  15   6      266.17      215.38     89.62 o 
  -1  15   6       11.18       14.85     21.34 o 
   0  15   6        8.91      -15.50     21.07 o 
   1  15   6       65.11      107.09     32.81 o 
   2  15   6       13.06       19.08     30.65 o 
   3  15   6       22.65      -16.93     34.93 o 
   4  15   6      131.10      104.32     42.87 o 
   5  15   6       21.57      -27.74     36.60 o 
   6  15   6        7.74        2.33     39.33 o 
   7  15   6       10.98      -39.62     39.62 o 
  -7  16   6        0.10      -30.87     43.31 o 
  -6  16   6        1.14        9.55     41.86 o 
  -5  16   6       19.06       -6.93     40.48 o 
  -4  16   6        1.25      -36.71     36.71 o 
  -3  16   6       56.46       20.82     38.07 o 
  -2  16   6       17.79      -19.94     32.86 o 
  -1  16   6      198.80      126.37     41.91 o 
   0  16   6       40.53       12.17     32.82 o 
   1  16   6       38.89       82.75     33.00 o 
   2  16   6        3.62       33.25     30.52 o 
   3  16   6       60.60       82.57     41.62 o 
   4  16   6        1.24       12.19     37.16 o 
   5  16   6       24.27      -10.17     40.45 o 
   6  16   6       15.61        8.67     39.70 o 
   7  16   6        5.34      -40.60     44.44 o 
  -7  17   6        1.76      -33.71     39.80 o 
  -6  17   6        3.15      -43.31     47.22 o 
  -5  17   6       12.31        1.48     48.05 o 
  -4  17   6       31.36       11.53     57.69 o 
  -3  17   6        0.00      -27.45     35.09 o 
  -2  17   6       38.31       11.57     25.77 o 
  -1  17   6      150.87      102.77     33.79 o 
   0  17   6       35.41       24.13     27.75 o 
   1  17   6       38.12       36.57     30.42 o 
   2  17   6       76.49      108.85     36.95 o 
   3  17   6        3.97      -14.36     35.76 o 
   4  17   6       11.33        3.45     60.46 o 
   5  17   6        1.83      -37.51     37.51 o 
   6  17   6        1.54       27.65     46.64 o 
  -6  18   6        0.08       -5.94     40.44 o 
  -5  18   6        3.88      -65.45     67.49 o 
  -4  18   6        5.21        2.43     40.93 o 
  -3  18   6       46.97       49.50     41.50 o 
  -2  18   6        1.69        0.97     38.02 o 
  -1  18   6       20.02       43.00     35.55 o 
   0  18   6       22.98        0.01     32.48 o 
   1  18   6        0.01       25.90     31.29 o 
   2  18   6       20.59       52.18     67.00 o 
   3  18   6        2.11       31.58     41.42 o 
   4  18   6       14.74       32.08     42.85 o 
   5  18   6        1.00       -9.06     43.89 o 
  -5  19   6        3.74       10.84     46.25 o 
  -4  19   6        1.68      -62.23     62.23 o 
  -3  19   6       20.85       -2.82     40.05 o 
  -2  19   6       18.45       22.82     85.03 o 
  -1  19   6       21.08       27.35     33.51 o 
   0  19   6       10.16       39.40     36.82 o 
   1  19   6        0.27       47.28     44.63 o 
   2  19   6       10.05       79.98     46.29 o 
   3  19   6        0.20       38.70     52.92 o 
   4  19   6        4.51      -33.81     40.92 o 
   5  19   6        7.51       56.07     50.26 o 
  -4  20   6       81.36       30.27     45.54 o 
  -3  20   6       50.93       20.20     54.14 o 
  -2  20   6        0.01       19.91     63.05 o 
  -1  20   6       44.85       59.00     71.19 o 
   0  20   6        1.48       40.34     39.38 o 
   1  20   6        0.53       59.31     44.75 o 
   2  20   6        0.65       24.42     74.71 o 
   3  20   6        4.43       39.54     47.60 o 
   4  20   6        0.15       71.59     50.29 o 
  -3  21   6       10.11      131.44     83.31 o 
  -2  21   6       14.94       34.56     72.96 o 
  -1  21   6       17.74       32.58     69.88 o 
   0  21   6        2.99       72.99     41.42 o 
   1  21   6        3.41       89.06     65.03 o 
   2  21   6       13.83       96.16     86.55 o 
  -9   0   7       37.99      120.34     64.59 o 
  -5   0   7       12.92       41.57     27.37 o 
  -3   0   7     2569.80     2598.33    106.51 o 
  -1   0   7     1547.32     1488.14     51.70 o 
   1   0   7     2137.50     1785.86     77.91 o 
   3   0   7      275.59      339.64     46.50 o 
   5   0   7        0.03       -4.07     32.74 o 
   7   0   7      104.86      120.04     47.71 o 
   9   0   7        1.89       46.92     64.58 o 
 -10   1   7        0.70       20.80     30.87 o 
  -9   1   7       22.26       12.50     23.73 o 
  -8   1   7      241.02      269.10     39.35 o 
  -7   1   7        1.79       -6.17     21.11 o 
  -6   1   7       18.80       37.06     20.63 o 
  -5   1   7      361.47      383.58     32.52 o 
  -4   1   7        0.12       25.83     16.63 o 
  -3   1   7       67.69       52.01     17.29 o 
  -2   1   7       27.59       22.42     13.88 o 
  -1   1   7       78.87       91.31     13.49 o 
   0   1   7       84.41       85.08     14.90 o 
   2   1   7       95.88      106.59     21.49 o 
   5   1   7        4.75       13.79     23.85 o 
   6   1   7       13.51       51.49     28.36 o 
   7   1   7        0.33      -21.46     26.64 o 
   8   1   7       15.38       23.37     30.40 o 
   9   1   7        1.69       53.15     39.31 o 
 -10   2   7       56.77       82.83     32.73 o 
  -9   2   7       14.71       41.75     34.99 o 
  -8   2   7      265.95      292.55     51.73 o 
  -7   2   7       19.75       -9.76     20.77 o 
  -6   2   7       69.08       61.75     22.95 o 
  -5   2   7        0.00       -9.30     15.71 o 
  -4   2   7        4.18       11.34     16.38 o 
  -3   2   7        0.04        2.18     13.35 o 
  -2   2   7      100.50       80.57     14.80 o 
   0   2   7       65.65       77.92     16.74 o 
   1   2   7      715.55      626.88     26.90 o 
   2   2   7        2.62        4.29     17.01 o 
   3   2   7       20.92       27.94     19.56 o 
   5   2   7       22.50       -8.50     24.03 o 
   6   2   7      103.61      121.91     30.91 o 
   7   2   7       41.60       73.58     31.16 o 
   8   2   7      366.55      419.14     52.69 o 
   9   2   7       14.78       13.78     58.88 o 
 -10   3   7        0.13       57.20     32.25 o 
  -9   3   7        3.17       32.98     39.07 o 
  -7   3   7       45.15       40.56     22.31 o 
  -6   3   7        4.86        9.84     19.52 o 
  -5   3   7       20.90       49.91     20.24 o 
  -4   3   7        1.33      -11.11     15.35 o 
  -3   3   7      403.72      406.84     32.48 o 
  -2   3   7      135.14      191.84     24.67 o 
  -1   3   7      941.87      768.08     30.85 o 
   0   3   7      541.93      626.55     27.12 o 
   1   3   7      269.35      338.53     46.61 o 
   2   3   7        4.44        7.02     19.57 o 
   3   3   7       33.08       18.47     19.25 o 
   4   3   7      201.60      216.64     30.27 o 
   5   3   7       21.13       -8.33     22.80 o 
   6   3   7       78.01      171.60     38.28 o 
   7   3   7       27.76       21.72     27.66 o 
   8   3   7       70.31       71.71     36.83 o 
   9   3   7       62.12       49.69     52.11 o 
 -10   4   7       28.57       53.93     31.64 o 
  -9   4   7        6.95       23.40     29.12 o 
  -8   4   7       11.25       -3.67     27.62 o 
  -7   4   7       12.67       -7.10     20.83 o 
  -6   4   7       15.11       13.36     18.29 o 
  -5   4   7       30.62       23.65     18.25 o 
  -4   4   7        8.86       -2.68     14.75 o 
  -3   4   7      149.35      124.21     17.40 o 
  -2   4   7      102.34      129.64     16.39 o 
  -1   4   7     2530.20     2761.61     91.65 o 
   1   4   7      124.21      122.41     20.00 o 
   2   4   7        0.30       42.90     20.73 o 
   3   4   7        7.63       12.48     21.44 o 
   4   4   7      816.46      709.29     41.20 o 
   5   4   7       31.08       79.51     32.02 o 
   6   4   7        3.25       37.53     32.49 o 
   7   4   7       29.36       20.85     43.87 o 
   8   4   7        3.69       -1.35     45.47 o 
   9   4   7        1.44       -6.52     51.57 o 
 -10   5   7        0.04       46.84     50.40 o 
  -9   5   7        5.68       43.40     31.51 o 
  -8   5   7       28.21       30.34     29.04 o 
  -7   5   7        2.84      -20.05     26.93 o 
  -6   5   7       78.81       55.68     22.19 o 
  -3   5   7        0.36       -5.02     12.95 o 
  -2   5   7        8.86       37.02     16.80 o 
  -1   5   7        2.23       27.71     15.92 o 
   0   5   7      638.30      743.88     31.01 o 
   2   5   7        3.87        2.64     19.58 o 
   3   5   7      504.74      579.11     47.27 o 
   4   5   7      103.87      150.43     32.16 o 
   6   5   7       27.67       61.06     34.94 o 
   7   5   7        0.78      -21.10     42.66 o 
   8   5   7       17.32       25.64     50.08 o 
   9   5   7        3.00      -64.89     64.89 o 
 -10   6   7        1.37       35.75     47.23 o 
  -9   6   7       15.59       53.43     29.18 o 
  -8   6   7       50.88       12.53     28.13 o 
  -7   6   7       26.72       63.60     28.59 o 
  -6   6   7        4.67        2.25     19.35 o 
  -5   6   7      671.27      749.04     35.78 o 
  -4   6   7     1674.00     1619.72     55.61 o 
  -3   6   7      474.59      393.42     24.88 o 
  -2   6   7      249.76      289.93     26.72 o 
   0   6   7      183.82      198.61     23.45 o 
   1   6   7      433.57      424.87     41.85 o 
   2   6   7       19.65        9.10     19.73 o 
   3   6   7      110.70      139.14     29.82 o 
   4   6   7        1.61      -24.33     24.33 o 
   5   6   7      225.93      273.97     41.36 o 
   6   6   7       59.19       34.81     39.71 o 
   7   6   7       50.63       35.15     45.63 o 
   8   6   7       20.42      -25.22     73.39 o 
   9   6   7        9.08       -5.93     51.37 o 
 -10   7   7        3.04       22.48     31.31 o 
  -9   7   7       36.46       11.78     30.31 o 
  -8   7   7       20.67      -12.20     27.42 o 
  -7   7   7       98.20       87.53     31.35 o 
  -6   7   7       33.23       30.27     27.52 o 
  -4   7   7      314.58      399.51     33.97 o 
  -3   7   7        1.97       -5.56     17.16 o 
  -2   7   7       15.08        1.36     14.38 o 
  -1   7   7      389.49      359.91     31.62 o 
   0   7   7        4.35       -0.40     15.13 o 
   1   7   7       31.06       47.39     18.94 o 
   2   7   7       17.66       14.16     20.94 o 
   3   7   7       72.68       57.28     26.73 o 
   4   7   7       11.65       -8.06     24.84 o 
   5   7   7        7.53       42.40     28.07 o 
   6   7   7        4.27       19.28     40.57 o 
   7   7   7      144.82      109.15     49.11 o 
   8   7   7       83.99       49.73     51.67 o 
   9   7   7        0.14      -50.57     50.57 o 
 -10   8   7        5.03       17.88     35.59 o 
  -9   8   7        0.06       28.53     33.42 o 
  -8   8   7        3.60      -27.85     27.85 o 
  -7   8   7       32.76       25.72     26.67 o 
  -6   8   7       16.34       12.23     26.85 o 
  -5   8   7      137.78      223.26     29.70 o 
  -4   8   7        0.00        3.07     22.97 o 
  -3   8   7      153.21      210.97     26.90 o 
  -2   8   7       66.75       64.36     19.60 o 
  -1   8   7      174.20      110.61     21.10 o 
   0   8   7        0.63       -0.16     15.90 o 
   2   8   7       15.18       34.03     21.33 o 
   3   8   7        1.53       -9.42     23.40 o 
   4   8   7       24.84       -3.54     25.43 o 
   5   8   7      606.43      727.88    116.06 o 
   6   8   7       42.51      -21.78     38.19 o 
   7   8   7       51.32        5.09     45.75 o 
   8   8   7        8.12       -2.24     48.10 o 
   9   8   7        1.69      -41.77     67.66 o 
  -9   9   7       13.89       25.15     35.26 o 
  -8   9   7       13.33       19.06     31.34 o 
  -7   9   7       33.23       53.28     29.34 o 
  -6   9   7        7.57      -13.44     36.22 o 
  -5   9   7       10.39      -18.14     28.11 o 
  -4   9   7       13.80       22.18     24.23 o 
  -3   9   7      120.04       86.24     22.39 o 
  -2   9   7      120.67      170.62     24.54 o 
  -1   9   7      315.86      349.23     35.22 o 
   0   9   7      292.43      357.38     42.44 o 
   1   9   7      240.51      296.96     30.39 o 
   2   9   7      154.93      214.14     33.51 o 
   3   9   7       57.87       52.15     27.89 o 
   4   9   7      150.05      101.56     40.83 o 
   5   9   7      273.16      348.87     58.14 o 
   6   9   7       43.63      -29.41     38.75 o 
   7   9   7      118.20      107.42     53.40 o 
   8   9   7        7.06      -61.71     61.71 o 
  -9  10   7        0.52      -35.48     35.48 o 
  -8  10   7        0.72       -0.80     38.64 o 
  -7  10   7       19.85      -20.05     46.25 o 
  -6  10   7      599.91      739.90     77.24 o 
  -5  10   7       28.66      120.09     53.45 o 
  -4  10   7      933.14      944.44     48.99 o 
  -3  10   7       67.80       83.25     27.83 o 
  -2  10   7       98.68       93.41     22.35 o 
  -1  10   7      165.34      170.58     25.47 o 
   0  10   7       24.59        9.89     18.30 o 
   2  10   7       38.19       29.57     22.91 o 
   3  10   7        7.40       -7.79     24.25 o 
   4  10   7       25.66       24.49     38.00 o 
   5  10   7      385.12      499.62    118.97 o 
   6  10   7        0.00      -27.02     40.84 o 
   7  10   7        8.98      -26.66     44.58 o 
   8  10   7        3.06      -48.88     48.88 o 
  -9  11   7        5.97      -45.90     45.90 o 
  -8  11   7        0.33      -44.95     53.86 o 
  -7  11   7        0.83      -16.64     36.14 o 
  -6  11   7       39.88      -11.61     36.98 o 
  -5  11   7      169.48      290.12     57.43 o 
  -4  11   7      105.57      159.72     44.55 o 
  -3  11   7        0.10       -6.19     23.25 o 
  -2  11   7       80.31       65.83     21.67 o 
  -1  11   7       36.89       22.21     19.89 o 
   0  11   7      325.50      436.28     61.91 o 
   1  11   7       18.44       18.83     19.12 o 
   2  11   7       56.38       55.83     26.12 o 
   3  11   7        1.92      -33.50     33.99 o 
   4  11   7      126.14       55.73     40.30 o 
   5  11   7       80.08       59.16     42.98 o 
   6  11   7        4.55      -30.18     41.31 o 
   7  11   7        0.56      -53.22     55.41 o 
   8  11   7        4.78      -43.31     43.31 o 
  -9  12   7        8.50      -45.68     45.68 o 
  -8  12   7        6.19       -9.80     55.96 o 
  -7  12   7        7.76      -26.95     41.02 o 
  -6  12   7       51.53       18.68     39.23 o 
  -5  12   7        2.43       -1.80     37.24 o 
  -4  12   7      307.13      442.33     62.92 o 
  -3  12   7      145.02      227.48     46.19 o 
  -2  12   7      221.71      244.00     32.88 o 
  -1  12   7        0.56       -4.85     19.99 o 
   0  12   7      191.74      155.64     26.88 o 
   1  12   7       13.06        0.16     19.76 o 
   2  12   7        3.34      -15.51     23.73 o 
   3  12   7      329.30      364.15     54.69 o 
   4  12   7       99.23      139.25     62.38 o 
   5  12   7      167.80      138.08     65.77 o 
   6  12   7       29.30      -26.73     39.30 o 
   7  12   7        1.76       -9.43     43.78 o 
   8  12   7        5.72        9.55     51.39 o 
  -8  13   7        2.33      -22.34     45.14 o 
  -7  13   7        7.64      -17.72     43.33 o 
  -6  13   7       41.72       19.33     50.43 o 
  -5  13   7       37.42       31.92     38.34 o 
  -4  13   7      297.02      317.79     57.95 o 
  -3  13   7        5.41       -7.60     32.34 o 
  -2  13   7      422.97      576.23     51.51 o 
  -1  13   7       28.06       11.51     20.21 o 
   0  13   7        2.70       -9.11     20.38 o 
   1  13   7       39.65       35.60     23.30 o 
   2  13   7      213.00      367.67     80.93 o 
   3  13   7        5.74       -6.35     34.90 o 
   4  13   7        5.54      -23.58     36.56 o 
   5  13   7        5.78      -27.38     38.51 o 
   6  13   7        4.34      -38.66     38.66 o 
   7  13   7        5.08      -43.56     43.56 o 
  -8  14   7        5.88      -19.54     49.77 o 
  -7  14   7        4.93      -37.57     39.49 o 
  -6  14   7       20.29       -3.28     41.50 o 
  -5  14   7       20.19       12.26     42.17 o 
  -4  14   7       33.09       22.37     36.51 o 
  -3  14   7       70.07       70.39     40.82 o 
  -2  14   7       29.84       34.12     26.32 o 
  -1  14   7        1.18        3.13     21.64 o 
   0  14   7       78.73       49.10     24.11 o 
   1  14   7       30.78        5.79     23.45 o 
   2  14   7       92.35      144.90     36.09 o 
   3  14   7      209.01      258.90     49.70 o 
   4  14   7       85.37       81.13     42.34 o 
   5  14   7       82.97       78.34     44.12 o 
   6  14   7       11.01      -41.59     41.59 o 
   7  14   7        0.07       12.36     49.07 o 
  -7  15   7        0.56      -42.79     42.79 o 
  -6  15   7       49.92      -23.77     42.87 o 
  -5  15   7       27.83       -9.66     39.47 o 
  -4  15   7        4.22      -22.80     33.14 o 
  -3  15   7      133.00      161.56     48.04 o 
  -2  15   7       50.88       42.92     31.37 o 
  -1  15   7        9.14      -10.61     21.37 o 
   0  15   7        1.20       -5.61     21.63 o 
   1  15   7        1.79       29.68     28.02 o 
   2  15   7       48.69       83.84     56.68 o 
   3  15   7        1.84        6.92     37.11 o 
   4  15   7       40.11       32.00     43.25 o 
   5  15   7        0.00       -7.34     39.79 o 
   6  15   7       17.64        6.94     66.53 o 
  -7  16   7        0.90      -44.69     47.71 o 
  -6  16   7        0.57      -40.75     40.75 o 
  -5  16   7       10.71      -39.83     39.83 o 
  -4  16   7       42.80        1.69     38.74 o 
  -3  16   7       10.09       12.43     38.14 o 
  -2  16   7       24.63       32.88     52.80 o 
  -1  16   7       17.04      -13.76     24.71 o 
   0  16   7        5.98       -9.23     27.00 o 
   1  16   7      215.44      214.93     90.88 o 
   2  16   7       69.61      121.29     38.55 o 
   3  16   7      236.76      305.01    103.10 o 
   4  16   7        4.93      -14.29     38.38 o 
   5  16   7        0.01      -16.69     39.13 o 
   6  16   7        0.21      -17.22     44.84 o 
  -6  17   7       18.19      -35.17     45.90 o 
  -5  17   7        0.11      -41.00     41.00 o 
  -4  17   7       16.37      -39.57     46.85 o 
  -3  17   7       23.64       -5.31     37.55 o 
  -2  17   7        6.43       12.12     37.60 o 
  -1  17   7        0.23       35.06     28.37 o 
   0  17   7       13.65       24.76     30.76 o 
   1  17   7       16.38       41.44     32.60 o 
   2  17   7        3.43       10.75     32.40 o 
   3  17   7        2.46       25.47     99.00 o 
   4  17   7       11.15        6.25     40.05 o 
   5  17   7        5.70       -2.02     46.80 o 
  -5  18   7       23.50      -19.92     60.13 o 
  -4  18   7        2.13      -27.61     42.03 o 
  -3  18   7       31.35       24.89     42.99 o 
  -2  18   7        1.04        6.99     39.58 o 
  -1  18   7        1.20        2.63     31.37 o 
   0  18   7       12.87       34.22     34.71 o 
   1  18   7       12.20      -14.25     29.16 o 
   2  18   7        6.90       10.55     45.61 o 
   3  18   7        7.50       82.40     84.07 o 
   4  18   7        7.12      -16.21     43.10 o 
   5  18   7        1.24      -44.26     44.26 o 
  -5  19   7        9.83      -47.44     47.44 o 
  -4  19   7        0.20      -28.36     46.18 o 
  -3  19   7       24.24        6.15     41.60 o 
  -2  19   7       12.20       35.87     67.35 o 
  -1  19   7        5.83       10.59     33.21 o 
   0  19   7        6.07       -7.59     34.49 o 
   1  19   7        2.43        9.03     50.28 o 
   2  19   7        0.29       44.34     40.93 o 
   3  19   7        3.06       37.25    109.63 o 
   4  19   7        0.26      -34.41     43.94 o 
  -3  20   7       21.23       26.03     48.71 o 
  -2  20   7        1.99      -58.70     58.70 o 
  -1  20   7        0.03       32.51     40.09 o 
   0  20   7        8.74       32.03     39.43 o 
   1  20   7       84.94      125.05    130.06 o 
  -1  21   7       40.22       14.16     79.36 o 
   0  21   7       37.97       53.29     66.83 o 
 -10   0   8      139.34      183.38     69.84 o 
  -8   0   8      508.62      575.72    113.58 o 
  -6   0   8        4.09       25.95     31.02 o 
  -2   0   8      349.83      396.76     35.06 o 
   0   0   8       77.96       91.01     29.45 o 
   2   0   8      136.35      121.61     33.48 o 
   4   0   8      997.38     1051.43     67.11 o 
   6   0   8       49.79       69.20     42.78 o 
   8   0   8       15.50       -5.22     45.35 o 
  -9   1   8       34.67       86.23     44.81 o 
  -8   1   8      196.64      225.56     33.67 o 
  -7   1   8      239.76      334.64     52.36 o 
  -6   1   8      160.00      158.18     28.14 o 
  -5   1   8       27.85        9.33     18.30 o 
  -4   1   8        0.40       -5.75     16.32 o 
  -3   1   8      135.44      124.84     20.50 o 
  -2   1   8        0.02      -13.35     13.35 o 
  -1   1   8       76.10       80.20     18.30 o 
   0   1   8        6.09      -17.56     17.56 o 
   1   1   8      222.77      240.06     30.64 o 
   2   1   8      239.77      263.71     29.81 o 
   3   1   8       29.04       15.34     20.74 o 
   4   1   8       72.05       62.74     26.30 o 
   5   1   8      181.30      227.10     35.17 o 
   6   1   8       13.66       34.51     28.86 o 
   7   1   8       26.23        3.05     29.50 o 
   8   1   8       11.04        9.24     32.45 o 
   9   1   8        5.32       -2.59     37.46 o 
  -9   2   8       22.51       49.61     32.75 o 
  -8   2   8       43.51       92.10     27.42 o 
  -7   2   8       21.86       42.38     24.66 o 
  -6   2   8       16.86      -12.48     20.13 o 
  -5   2   8      130.59      126.89     25.55 o 
  -4   2   8       19.16        8.53     17.04 o 
  -3   2   8        0.78       -7.73     14.58 o 
  -1   2   8        1.57        6.93     15.77 o 
   0   2   8        9.20       -3.90     14.28 o 
   1   2   8      430.51      481.58     36.98 o 
   3   2   8      130.09       86.70     32.57 o 
   5   2   8       20.11       11.91     25.30 o 
   6   2   8      132.91      229.05     36.61 o 
   7   2   8       26.59       24.84     30.05 o 
   8   2   8       12.66       49.32     38.23 o 
   9   2   8       43.75       69.76     40.74 o 
 -10   3   8        5.33       63.85     33.69 o 
  -9   3   8       14.60       66.80     42.51 o 
  -8   3   8        6.14       45.27     25.34 o 
  -7   3   8        0.42      -14.21     20.80 o 
  -6   3   8       70.51       31.90     20.56 o 
  -5   3   8       59.69       57.22     20.55 o 
  -4   3   8      138.74      193.55     25.91 o 
  -3   3   8       71.67       97.97     17.28 o 
  -1   3   8        1.33       23.58     16.30 o 
   0   3   8       55.75       90.76     19.06 o 
   1   3   8      606.94      530.37     33.69 o 
   2   3   8        0.22       -9.94     20.16 o 
   4   3   8        0.69      -21.31     21.31 o 
   5   3   8      165.96      219.46     34.98 o 
   6   3   8      116.28      128.69     32.62 o 
   7   3   8       38.91       -3.12     29.84 o 
   8   3   8       37.53       35.50     49.87 o 
   9   3   8        7.40       -3.77     51.28 o 
  -9   4   8       22.36       41.68     31.48 o 
  -8   4   8       46.20       35.40     28.43 o 
  -7   4   8       16.01       33.18     27.41 o 
  -6   4   8      262.98      279.79     32.70 o 
  -5   4   8       67.68      121.83     24.81 o 
  -4   4   8       10.37      -14.63     17.41 o 
  -3   4   8       24.45       46.73     15.49 o 
  -2   4   8        0.10      -12.39     15.63 o 
  -1   4   8       74.45      118.40     20.96 o 
   0   4   8      283.92      369.84     50.27 o 
   1   4   8     1149.77     1142.84     41.89 o 
   2   4   8      577.96      614.06     99.34 o 
   6   4   8        2.00       13.78     34.66 o 
   7   4   8       34.85        9.74     46.79 o 
   8   4   8        0.82       -3.78     49.82 o 
   9   4   8       11.76      -21.65     50.28 o 
 -10   5   8        5.77       59.95     34.94 o 
  -9   5   8       23.26       42.93     48.95 o 
  -8   5   8       48.02       47.19     29.59 o 
  -7   5   8        7.59        7.21     20.64 o 
  -6   5   8       41.40       45.14     21.70 o 
  -5   5   8      495.25      555.11     71.05 o 
  -4   5   8      216.65      240.89     30.15 o 
  -3   5   8      422.50      386.77     33.93 o 
  -2   5   8       24.88       23.12     18.65 o 
  -1   5   8      215.88      192.87     24.86 o 
   0   5   8       32.32       28.63     17.62 o 
   1   5   8       21.52        2.73     16.84 o 
   2   5   8      706.87      623.27     31.32 o 
   3   5   8       42.82       39.62     27.96 o 
   4   5   8      187.41      203.49     38.77 o 
   5   5   8        3.03      -24.97     29.81 o 
   6   5   8       10.67      -22.54     32.94 o 
   7   5   8       33.89        0.23     45.83 o 
   8   5   8      148.94       85.85     58.70 o 
   9   5   8        0.05      -36.02     51.89 o 
 -10   6   8        6.89       81.14     38.87 o 
  -9   6   8        3.99       28.95     53.31 o 
  -8   6   8        0.18       42.36     30.51 o 
  -7   6   8        3.51       -3.53     32.17 o 
  -6   6   8       33.62       67.75     22.95 o 
  -5   6   8        0.26       41.25     22.09 o 
  -4   6   8      831.85      880.61     38.64 o 
  -3   6   8      547.68      500.40     68.79 o 
  -1   6   8       71.03      125.77     21.91 o 
   0   6   8       55.60       41.17     18.64 o 
   1   6   8      605.90      664.82     38.18 o 
   2   6   8       19.42       52.76     21.21 o 
   3   6   8      111.32      119.83     32.19 o 
   4   6   8      175.16      194.70     38.07 o 
   5   6   8      124.74       99.77     38.16 o 
   6   6   8      131.47      121.26     60.77 o 
   7   6   8       44.41      -48.16     58.45 o 
   8   6   8        0.42      -45.42     47.15 o 
  -9   7   8        0.15        3.17     34.84 o 
  -8   7   8        3.16        6.93     30.09 o 
  -7   7   8       14.18       14.04     28.86 o 
  -5   7   8      399.17      532.83     45.80 o 
  -4   7   8        5.64       20.42     24.88 o 
  -3   7   8       48.74       63.66     21.99 o 
  -1   7   8       61.21       52.60     19.98 o 
   0   7   8       59.92       89.92     21.59 o 
   1   7   8       49.54       58.19     21.22 o 
   2   7   8      176.24      228.97     29.51 o 
   3   7   8       30.31       53.59     28.84 o 
   4   7   8      605.90      681.58     82.63 o 
   5   7   8       51.40       53.27     41.28 o 
   6   7   8       99.10       99.02     49.52 o 
   7   7   8        1.12      -43.02     75.11 o 
   8   7   8        5.15      -65.69     65.69 o 
  -9   8   8       15.02       22.99     36.65 o 
  -8   8   8        0.16       -5.67     30.53 o 
  -7   8   8        2.66       -9.07     26.86 o 
  -6   8   8        5.64       20.79     28.06 o 
  -4   8   8      129.14      121.08     30.26 o 
  -3   8   8        5.85        0.42     23.18 o 
  -2   8   8      119.89      134.09     25.25 o 
  -1   8   8       14.88        4.69     18.32 o 
   0   8   8       14.42        8.44     18.68 o 
   1   8   8       17.06       19.72     19.44 o 
   2   8   8        2.37      -11.06     19.88 o 
   3   8   8        7.51       20.27     27.02 o 
   4   8   8       11.97       36.75     32.40 o 
   5   8   8        9.40      -10.93     46.94 o 
   6   8   8      168.89      189.74     54.94 o 
   7   8   8       21.69       -2.74     44.32 o 
   8   8   8        0.86      -47.09     47.09 o 
  -9   9   8        0.01      -30.19     33.11 o 
  -8   9   8        1.67      -16.90     29.48 o 
  -7   9   8       37.84      -15.00     28.32 o 
  -6   9   8      238.52      234.29     54.49 o 
  -5   9   8      101.34       80.41     41.96 o 
  -4   9   8        5.35       -0.47     24.60 o 
  -3   9   8       19.89        3.99     22.22 o 
  -2   9   8        3.31      -16.54     18.80 o 
  -1   9   8      130.04      177.25     34.24 o 
   0   9   8      724.37      666.07     38.52 o 
   1   9   8        2.31      -11.22     18.91 o 
   2   9   8       19.52       25.62     22.58 o 
   3   9   8        4.74        1.06     24.56 o 
   4   9   8      116.57      126.11     45.81 o 
   5   9   8      120.48       86.52     46.44 o 
   6   9   8        0.07        7.33     44.92 o 
   7   9   8       42.61      -44.59     44.59 o 
   8   9   8        0.67      -46.97     95.38 o 
  -9  10   8        1.21       -8.42     34.32 o 
  -8  10   8        1.27      -22.43     39.74 o 
  -7  10   8       18.41      -23.32     39.21 o 
  -6  10   8        5.69        4.03     38.39 o 
  -5  10   8      154.85      116.15     45.07 o 
  -4  10   8      133.37      109.13     32.06 o 
  -3  10   8       18.38       34.93     26.21 o 
  -1  10   8      205.24      173.14     26.83 o 
   1  10   8      100.56      130.21     26.17 o 
   2  10   8      153.41      195.40     30.74 o 
   4  10   8      126.80      155.81     47.12 o 
   5  10   8      105.17       78.25     47.13 o 
   6  10   8       87.70      139.17     51.65 o 
   7  10   8       18.23      -45.29     45.29 o 
   8  10   8        7.16      -48.27     48.27 o 
  -8  11   8       43.58      -30.31     44.81 o 
  -7  11   8        0.00      -24.46     51.49 o 
  -6  11   8       32.48        7.09     52.53 o 
  -5  11   8      178.81       90.59     40.29 o 
  -4  11   8      235.11      247.96     52.05 o 
  -3  11   8       40.15       41.01     26.59 o 
  -2  11   8        6.34       -6.09     20.06 o 
  -1  11   8      273.04      264.49     65.33 o 
   0  11   8      187.38      216.55     34.44 o 
   1  11   8       16.73       -9.11     21.00 o 
   2  11   8       43.46       37.21     24.95 o 
   3  11   8        0.90       10.50     35.05 o 
   4  11   8       42.95       39.46     42.41 o 
   5  11   8       14.03      -17.25     39.93 o 
   6  11   8       14.21        5.30     44.04 o 
   7  11   8       22.87       39.79     47.41 o 
  -8  12   8        1.74      -34.03     57.43 o 
  -7  12   8       16.20      -28.41     44.32 o 
  -6  12   8       24.05      -35.09     37.79 o 
  -5  12   8      101.23      120.91     47.41 o 
  -4  12   8       36.93       21.06     38.91 o 
  -3  12   8      435.11      551.70     76.29 o 
  -2  12   8       52.67       26.63     22.56 o 
   0  12   8      166.42      155.10     32.24 o 
   1  12   8       11.47       -8.26     21.43 o 
   2  12   8       30.38       31.91     25.67 o 
   3  12   8       65.76       62.97     37.33 o 
   4  12   8       10.47      -27.15     38.68 o 
   5  12   8        1.16      -27.05     39.23 o 
   6  12   8        2.63      -19.32     43.22 o 
   7  12   8        4.58      -36.88     42.10 o 
  -8  13   8       13.33      -28.33     48.07 o 
  -7  13   8       35.34      -32.49     44.24 o 
  -6  13   8        0.01      -36.40     36.40 o 
  -5  13   8        0.83      -17.17     34.23 o 
  -4  13   8        4.36       -6.67     37.12 o 
  -3  13   8      193.09      288.76     54.32 o 
  -2  13   8       18.48       27.44     22.94 o 
  -1  13   8        4.21      -16.03     19.92 o 
   0  13   8       45.75       42.44     28.00 o 
   1  13   8      177.90      245.81     48.39 o 
   2  13   8        0.13       -2.66     35.78 o 
   3  13   8       32.88       -6.63     36.52 o 
   4  13   8        1.26      -35.89     35.89 o 
   5  13   8       11.17       11.13     41.05 o 
   6  13   8       10.72      -32.21     40.35 o 
   7  13   8        0.33      -42.15     48.51 o 
  -7  14   8        1.46      -18.75     59.70 o 
  -6  14   8        2.33      -38.48     38.48 o 
  -5  14   8       44.20       -5.67     40.50 o 
  -4  14   8      300.96      296.71     56.71 o 
  -3  14   8       73.21       25.75     44.58 o 
  -2  14   8        0.01      -31.60     31.60 o 
  -1  14   8       43.08       30.79     22.97 o 
   0  14   8        0.00       -9.63     22.53 o 
   1  14   8      105.73      110.88     55.25 o 
   2  14   8       10.16       17.91     31.20 o 
   3  14   8       51.50       50.22     43.37 o 
   5  14   8       11.51      -17.20     41.72 o 
   6  14   8        1.95      -38.64     44.98 o 
  -7  15   8        0.59      -33.96     74.62 o 
  -6  15   8        4.31       -6.27     40.99 o 
  -5  15   8       93.71       73.39     54.85 o 
  -4  15   8       70.74       76.53     41.93 o 
  -3  15   8      267.04      316.71     95.60 o 
  -2  15   8        0.24      -25.71     37.52 o 
  -1  15   8       23.72        5.00     22.47 o 
   0  15   8        3.26      -16.96     21.70 o 
   1  15   8       36.31       50.77     46.73 o 
   2  15   8        0.10       42.07     50.64 o 
   3  15   8        1.38       58.02     51.72 o 
   4  15   8        0.09      -39.82     39.82 o 
   5  15   8        3.06      -42.88     42.88 o 
   6  15   8        2.71      -24.53     49.51 o 
  -6  16   8        2.88      -20.87     46.94 o 
  -5  16   8        9.63       15.59     46.88 o 
  -4  16   8       20.45      -30.81     38.83 o 
  -3  16   8        8.99      -18.15     38.22 o 
  -2  16   8        0.75        5.19     37.80 o 
  -1  16   8       41.40       22.50     27.48 o 
   0  16   8        0.62       -2.14     26.10 o 
   1  16   8        3.00      -12.47     27.92 o 
   2  16   8        7.18       32.86     72.56 o 
   3  16   8       15.99       19.24     74.11 o 
   4  16   8       39.08       28.99     44.50 o 
   5  16   8        2.63       -5.06     43.89 o 
  -5  17   8       23.08      -22.43     43.58 o 
  -4  17   8       14.92      -16.47     42.30 o 
  -3  17   8        2.11      -39.84     39.84 o 
  -2  17   8        3.38       63.38     44.94 o 
  -1  17   8        7.18      -12.24     26.63 o 
   0  17   8        4.78       -5.39     28.41 o 
   1  17   8        2.53       24.62     30.15 o 
   2  17   8       23.38       29.25     35.64 o 
   3  17   8       11.19       10.86     88.77 o 
   4  17   8       14.89       -6.61     45.85 o 
  -5  18   8        4.85      -39.73     48.98 o 
  -4  18   8       22.35      -13.57     43.90 o 
  -3  18   8        3.81      -33.19     41.87 o 
  -2  18   8        0.67       -7.23     43.16 o 
  -1  18   8        0.32       21.53     37.30 o 
   0  18   8       35.45       23.14     63.63 o 
   1  18   8        3.42       24.44     34.65 o 
   2  18   8        9.29       47.34     51.87 o 
   3  18   8       32.58       70.04     63.24 o 
   4  18   8        0.05      -45.18     45.18 o 
  -3  19   8        9.88       60.39     49.08 o 
  -2  19   8        0.45        8.17     75.28 o 
  -1  19   8       19.46      -26.63     66.55 o 
   0  19   8       39.94       60.48     82.22 o 
   1  19   8       21.69       42.18     55.56 o 
   2  19   8        3.47       -7.35     34.27 o 
  -2  20   8        0.84      -62.82     69.81 o 
  -1  20   8        0.65       -8.31     78.46 o 
   0  20   8       23.23       63.57     69.17 o 
  -9   0   9       42.68       98.89     41.64 o 
  -7   0   9       62.22       34.69     37.12 o 
  -5   0   9      754.44      617.89     55.47 o 
  -3   0   9      262.53      207.48     55.47 o 
  -1   0   9      263.06      303.25     63.85 o 
   1   0   9       41.20       63.31     59.80 o 
   3   0   9       14.37       37.77     34.49 o 
   5   0   9        0.50       80.65     42.60 o 
   7   0   9        3.81       67.07     57.79 o 
 -10   1   9        0.98       60.08     34.99 o 
  -9   1   9       56.11       55.81     32.80 o 
  -8   1   9      160.22      209.09     38.84 o 
  -7   1   9       64.95      123.58     28.62 o 
  -6   1   9       66.63       34.93     22.69 o 
  -5   1   9       59.08       16.18     19.76 o 
  -3   1   9       50.98       71.37     24.47 o 
  -2   1   9        1.20       -3.60     20.38 o 
  -1   1   9        0.34       -7.08     18.22 o 
   0   1   9       21.71        3.00     19.80 o 
   1   1   9      359.34      489.87     77.06 o 
   2   1   9        1.15       18.99     22.24 o 
   4   1   9       78.26      109.77     30.84 o 
   5   1   9       56.56       70.65     29.99 o 
   6   1   9      105.61      164.85     34.89 o 
   7   1   9        5.78      -25.30     30.42 o 
   8   1   9        0.01       37.61     37.40 o 
  -9   2   9        2.99       54.03     50.68 o 
  -8   2   9       28.64       46.31     25.95 o 
  -7   2   9       17.31       40.96     23.55 o 
  -6   2   9       27.57       -3.61     20.22 o 
  -5   2   9       29.64       -5.69     19.81 o 
  -4   2   9       40.62       21.13     23.74 o 
  -3   2   9        0.06       -5.57     22.15 o 
  -2   2   9        2.96      -15.42     16.13 o 
  -1   2   9        0.01      -16.44     16.44 o 
   0   2   9        0.31      -18.03     20.46 o 
   1   2   9       57.72       43.31     27.76 o 
   2   2   9      140.35      213.26     30.58 o 
   3   2   9       16.70        0.85     22.60 o 
   4   2   9      136.21      220.31     37.12 o 
   6   2   9       22.45       45.78     29.83 o 
   7   2   9        9.41      -13.98     30.22 o 
   8   2   9        0.29        4.26     38.10 o 
  -9   3   9        0.50       45.52     32.50 o 
  -8   3   9        6.35       18.08     26.29 o 
  -7   3   9        2.89       28.63     23.90 o 
  -6   3   9      163.82      128.70     35.15 o 
  -5   3   9        8.20       26.78     21.35 o 
  -4   3   9       45.02       72.35     28.14 o 
  -2   3   9       52.35       24.79     21.74 o 
  -1   3   9      455.62      422.48     47.16 o 
   0   3   9       98.00       83.69     28.68 o 
   1   3   9        4.02       -1.40     22.23 o 
   3   3   9       83.93      127.35     34.54 o 
   5   3   9        0.05      -28.69     28.69 o 
   6   3   9        0.05      -16.84     34.64 o 
   7   3   9        1.39      -39.54     39.54 o 
   8   3   9       24.25       88.32     53.57 o 
  -9   4   9        0.26       28.37     33.79 o 
  -8   4   9       34.02       83.37     34.41 o 
  -7   4   9       50.30       91.82     25.65 o 
  -6   4   9        5.29        5.54     19.65 o 
  -5   4   9       66.04       56.42     30.14 o 
  -3   4   9      177.00      149.57     24.72 o 
  -2   4   9        0.34       12.33     18.09 o 
  -1   4   9        0.05      -19.16     20.52 o 
   0   4   9        1.93       -1.93     21.93 o 
   1   4   9      438.99      533.73     75.34 o 
   3   4   9        4.50       32.80     30.13 o 
   5   4   9       41.89       33.42     34.84 o 
   6   4   9       37.02       -7.45     34.01 o 
   7   4   9       35.70       -8.96     43.39 o 
   8   4   9       50.57      -16.57     65.69 o 
  -9   5   9        8.57       29.87     32.30 o 
  -8   5   9       26.63       64.31     40.36 o 
  -7   5   9       36.36       24.22     21.85 o 
  -6   5   9       43.86       36.35     22.44 o 
  -5   5   9        1.22        9.16     24.66 o 
  -4   5   9        0.79       -6.55     23.10 o 
  -3   5   9        3.57        3.96     22.30 o 
  -2   5   9        0.04      -12.74     17.48 o 
  -1   5   9      250.14      349.08     38.07 o 
   0   5   9      604.73      673.71     49.20 o 
   1   5   9      437.07      391.57     43.19 o 
   2   5   9      268.64      357.60     51.76 o 
   3   5   9       54.88      112.57     35.00 o 
   4   5   9       86.92      136.35     39.50 o 
   5   5   9       20.29       -5.19     33.22 o 
   6   5   9       47.58       42.19     47.53 o 
   7   5   9       11.57      -17.64     46.86 o 
   8   5   9       20.94      -21.98     59.94 o 
  -9   6   9        1.64       33.73     54.54 o 
  -8   6   9       32.43       36.26     41.35 o 
  -7   6   9        4.18        3.73     27.61 o 
  -6   6   9       14.44       -5.36     25.80 o 
  -5   6   9      261.52      293.50     54.96 o 
  -4   6   9      145.26      136.07     32.65 o 
  -3   6   9       22.93        2.12     22.82 o 
  -1   6   9       34.01       12.16     19.66 o 
   0   6   9       95.60       64.43     27.79 o 
   1   6   9      173.00      201.42     35.34 o 
   2   6   9        5.98       -2.57     28.28 o 
   3   6   9       86.32       17.23     28.28 o 
   5   6   9       48.70       27.31     35.46 o 
   6   6   9      113.96      155.60     56.21 o 
   7   6   9       41.39        6.24     82.88 o 
   8   6   9        9.60      -65.93     74.14 o 
  -9   7   9       22.10       83.40     70.72 o 
  -8   7   9        1.77       14.61     29.93 o 
  -7   7   9        3.88      -31.39     39.43 o 
  -6   7   9        4.37        3.21     38.27 o 
  -5   7   9      899.62     1079.09     56.50 o 
  -4   7   9      621.53      564.95     97.24 o 
  -3   7   9      463.03      528.54     39.11 o 
  -2   7   9        0.72       26.23     20.90 o 
  -1   7   9       23.80       24.56     19.98 o 
   0   7   9       10.37      -14.78     18.10 o 
   1   7   9      207.18      199.93     34.89 o 
   2   7   9      451.42      481.10     47.95 o 
   3   7   9       92.94       58.23     30.92 o 
   4   7   9       42.44       57.56     33.28 o 
   5   7   9        8.88      -37.78     37.78 o 
   6   7   9        9.91      -41.22     41.22 o 
   7   7   9       14.02       -1.92     54.43 o 
   8   7   9        8.16      -48.70     48.70 o 
  -9   8   9       29.92       41.48     36.31 o 
  -8   8   9        0.78      -13.24     32.46 o 
  -7   8   9       21.13       13.71     38.58 o 
  -6   8   9        6.41       -1.90     37.39 o 
  -5   8   9       66.92       95.25     39.57 o 
  -4   8   9      258.15      217.01     36.48 o 
  -2   8   9        2.49      -12.22     20.11 o 
  -1   8   9        3.52      -12.96     19.17 o 
   0   8   9       20.39        8.54     22.44 o 
   1   8   9       28.13       12.70     24.62 o 
   2   8   9      201.59      169.47     36.44 o 
   3   8   9        1.54      -25.48     25.48 o 
   4   8   9       11.83       -5.77     32.09 o 
   5   8   9       21.75       24.27     62.92 o 
   6   8   9       14.86       22.95     45.81 o 
   7   8   9       61.68       33.34     72.21 o 
  -8   9   9        6.77      -43.26     43.26 o 
  -7   9   9       16.73       12.87     42.89 o 
  -6   9   9       50.88       -0.16     56.22 o 
  -5   9   9      112.12      103.17     43.11 o 
  -4   9   9        1.41      -19.68     25.06 o 
  -3   9   9        6.36      -17.33     24.49 o 
  -2   9   9       22.87       22.77     21.69 o 
  -1   9   9      394.08      332.60     59.51 o 
   0   9   9        0.19      -12.82     20.29 o 
   1   9   9        0.00       -8.22     21.42 o 
   2   9   9       32.87        8.76     27.44 o 
   3   9   9        9.65       -7.24     26.95 o 
   4   9   9       87.37      173.72     51.02 o 
   5   9   9       45.53      -16.69     38.81 o 
   6   9   9       50.69       76.55     50.69 o 
   7   9   9       22.76       25.88     49.50 o 
  -8  10   9        5.61      -34.81     58.63 o 
  -7  10   9        1.42      -27.68     42.34 o 
  -6  10   9        2.43      -36.50     36.50 o 
  -5  10   9       35.42        7.04     36.22 o 
  -4  10   9       30.21      -18.62     35.38 o 
  -3  10   9       17.83       -5.87     26.63 o 
  -2  10   9      248.46      219.41     55.86 o 
  -1  10   9       57.79       39.07     22.44 o 
   0  10   9        2.40       -7.74     20.09 o 
   1  10   9        2.46        7.00     21.32 o 
   2  10   9       28.46       34.47     31.44 o 
   3  10   9        0.28       -4.63     29.53 o 
   4  10   9        0.12      -27.99     36.30 o 
   5  10   9        0.74      -35.09     35.09 o 
   6  10   9        4.45       -7.20     47.40 o 
   7  10   9        3.63       -4.65     46.83 o 
  -8  11   9        2.36      -42.59     42.59 o 
  -7  11   9       59.37        7.91     41.48 o 
  -6  11   9        4.68      -38.47     38.47 o 
  -5  11   9        0.76      -32.91     32.91 o 
  -4  11   9       16.25       24.24     36.99 o 
  -3  11   9      323.01      425.16     49.04 o 
  -2  11   9      137.67      176.58     48.21 o 
  -1  11   9       26.62       17.77     21.25 o 
   0  11   9       80.80       49.18     23.08 o 
   1  11   9        7.27        2.81     21.62 o 
   2  11   9       28.30       53.00     33.21 o 
   3  11   9        6.68      -29.61     38.32 o 
   4  11   9       17.29      -33.94     60.37 o 
   5  11   9        4.64        8.18     45.24 o 
   6  11   9       77.38       63.27     52.37 o 
   7  11   9       18.95      -28.37     48.53 o 
  -7  12   9        4.50      -37.97     37.97 o 
  -6  12   9        1.82      -42.34     69.08 o 
  -5  12   9        3.30      -38.23     58.33 o 
  -4  12   9       31.74       -8.44     38.30 o 
  -3  12   9      145.51      108.94     33.32 o 
  -2  12   9      340.80      339.91     43.17 o 
  -1  12   9      103.40       99.33     31.96 o 
   0  12   9       16.55        0.97     21.32 o 
   1  12   9       36.47       19.90     23.24 o 
   2  12   9       25.62       30.19     33.54 o 
   3  12   9       18.47       12.68     41.99 o 
   4  12   9       22.36       64.39     44.97 o 
   5  12   9       34.25      -40.21     40.21 o 
   6  12   9        3.30      -37.28     46.29 o 
  -7  13   9        4.54      -43.22     43.22 o 
  -6  13   9       92.62       62.77     46.96 o 
  -5  13   9       26.17       27.57     41.07 o 
  -4  13   9       29.60      -16.47     45.97 o 
  -3  13   9       18.25        5.60     38.39 o 
  -2  13   9       25.66        4.98     28.58 o 
  -1  13   9       84.47       71.18     25.17 o 
   0  13   9        0.01      -10.36     22.40 o 
   1  13   9       27.68      -16.71     22.48 o 
   2  13   9       18.61        8.40     31.92 o 
   3  13   9        0.51       21.67     48.27 o 
   4  13   9        0.45      -31.19     41.75 o 
   5  13   9        3.71      -50.43     51.63 o 
   6  13   9       24.78      -20.60     45.76 o 
  -7  14   9        0.05      -43.47     43.47 o 
  -6  14   9        4.28      -23.96     38.77 o 
  -5  14   9       48.77       -1.36     45.21 o 
  -4  14   9        5.88      -30.24     30.24 o 
  -3  14   9       43.31       42.05     42.44 o 
  -2  14   9      189.70      161.29     48.12 o 
  -1  14   9       10.46      -11.51     22.39 o 
   0  14   9      277.00      230.00     73.03 o 
   1  14   9       20.61       -5.94     26.07 o 
   2  14   9       44.59       39.16     33.20 o 
   3  14   9        8.78        3.86     86.97 o 
   4  14   9       34.38       27.72     47.41 o 
   5  14   9        1.86      -42.22     43.33 o 
  -6  15   9        1.66      -25.92     41.71 o 
  -5  15   9        7.62        9.08     52.53 o 
  -4  15   9        0.87      -40.07     40.07 o 
  -3  15   9       13.49        1.77     38.95 o 
  -2  15   9       19.67        0.03     38.61 o 
  -1  15   9       54.00       17.48     26.19 o 
   0  15   9       78.74       92.54     45.89 o 
   1  15   9       48.11       20.25     30.18 o 
   2  15   9      100.81      114.39     41.46 o 
   3  15   9        3.66       23.68     51.16 o 
   4  15   9        0.06      -49.28     49.28 o 
   5  15   9        2.92      -17.55     68.87 o 
  -5  16   9        6.02      -16.64     54.04 o 
  -4  16   9        3.33      -39.42     39.42 o 
  -3  16   9        2.23      -27.23     39.73 o 
  -2  16   9       21.49        3.71     40.84 o 
  -1  16   9       15.10       -9.48     29.51 o 
   0  16   9       30.28      -14.32     29.07 o 
   1  16   9        1.21        1.43     32.62 o 
   2  16   9       27.65       50.67     39.03 o 
   3  16   9        0.13       34.38     68.39 o 
   4  16   9        4.34      -15.66     45.78 o 
  -4  17   9        0.03      -20.54     45.82 o 
  -3  17   9        2.17      -25.68     44.93 o 
  -2  17   9        2.43      -40.77     40.77 o 
  -1  17   9        0.11      -60.18     60.18 o 
   0  17   9       28.94        7.23     32.03 o 
   1  17   9        8.12      -26.74     29.55 o 
   2  17   9        1.61       21.93     46.48 o 
   3  17   9       59.20       86.31     75.76 o 
  -3  18   9        4.28      -36.95     44.99 o 
  -2  18   9       30.05       26.72     44.82 o 
  -1  18   9        7.10      -27.32     70.36 o 
   0  18   9        0.07        8.97     35.03 o 
   1  18   9        1.11       11.42     34.99 o 
   2  18   9        5.90       16.47     42.10 o 
  -1  19   9        0.01      -44.39     71.02 o 
   0  19   9        1.53      -19.20     37.57 o 
  -8   0  10       10.58       99.61     91.83 o 
  -6   0  10       24.67       61.15     47.96 o 
  -4   0  10      199.63      252.18     67.07 o 
  -2   0  10        4.45      -34.04     34.04 o 
   0   0  10       27.59       21.03     28.39 o 
   4   0  10        5.20       25.91     34.61 o 
   6   0  10       75.88       51.03     63.19 o 
   8   0  10        0.34       12.84     85.32 o 
  -9   1  10       60.45      120.28     32.82 o 
  -8   1  10       40.63       76.94     40.45 o 
  -7   1  10        2.73       49.75     29.90 o 
  -6   1  10      166.30      110.93     36.94 o 
  -5   1  10       59.69        1.89     42.97 o 
  -4   1  10       65.91      105.88     35.61 o 
  -3   1  10      182.74      182.48     39.71 o 
  -2   1  10       14.72        5.54     24.37 o 
  -1   1  10        0.39       -8.98     19.76 o 
   0   1  10       45.06       47.58     26.09 o 
   1   1  10       22.33       47.27     27.11 o 
   2   1  10      705.82      737.03     39.59 o 
   3   1  10        1.52        1.94     25.24 o 
   4   1  10      541.90      701.68     45.02 o 
   5   1  10       46.37       37.49     27.55 o 
   6   1  10       15.41       -1.87     29.59 o 
   7   1  10       47.56       28.12     32.03 o 
   8   1  10        0.36       22.10     42.64 o 
  -9   2  10        9.03       58.38     33.81 o 
  -8   2  10        3.16       -2.15     25.11 o 
  -7   2  10       27.68       43.88     28.67 o 
  -6   2  10        4.00      -12.07     24.38 o 
  -5   2  10      350.05      362.91     52.55 o 
  -4   2  10       88.21       79.74     36.35 o 
  -3   2  10        1.71        3.37     33.95 o 
  -2   2  10        7.97       12.81     26.83 o 
  -1   2  10        0.04      -17.90     19.46 o 
   0   2  10        0.78       -6.42     23.43 o 
   1   2  10      121.01      182.21     37.34 o 
   2   2  10       67.49       79.86     32.29 o 
   3   2  10      201.79      226.26     34.58 o 
   4   2  10      138.38      128.62     30.26 o 
   5   2  10      101.42      100.90     32.33 o 
   6   2  10      104.32      177.00     38.15 o 
   7   2  10        3.86       26.72     32.88 o 
   8   2  10        2.04       -6.55     49.79 o 
  -9   3  10       12.34       72.41     56.22 o 
  -8   3  10        1.71       17.22     39.44 o 
  -7   3  10       33.19      111.84     42.11 o 
  -6   3  10        0.08       -3.44     23.36 o 
  -5   3  10      310.96      266.86     45.57 o 
  -4   3  10       72.47       45.78     33.94 o 
  -3   3  10      340.01      474.19    117.98 o 
  -2   3  10       94.46       63.09     24.18 o 
  -1   3  10        7.04       12.62     24.02 o 
   0   3  10      132.15      114.72     30.59 o 
   1   3  10       42.97       66.57     28.93 o 
   3   3  10      679.91      637.70     43.65 o 
   4   3  10      148.59      162.10     41.71 o 
   5   3  10       27.24       11.06     35.24 o 
   6   3  10       60.30       52.84     40.57 o 
   7   3  10        4.44       12.62     44.99 o 
  -9   4  10        0.58        7.59     42.88 o 
  -8   4  10       13.48       -9.22     39.38 o 
  -7   4  10       35.91       17.25     28.46 o 
  -6   4  10        4.74      -17.89     25.99 o 
  -5   4  10        6.07        2.95     24.99 o 
  -4   4  10       74.08       49.04     33.17 o 
  -3   4  10       13.18      -23.64     24.34 o 
  -2   4  10       37.40       12.70     24.44 o 
  -1   4  10       75.34       54.91     26.71 o 
   0   4  10        2.60      -10.36     23.57 o 
   1   4  10       35.61       46.99     27.89 o 
   2   4  10       98.36      115.92     34.94 o 
   3   4  10       58.72       65.45     33.01 o 
   4   4  10       75.61       93.11     38.22 o 
   5   4  10       25.64      -12.92     32.40 o 
   6   4  10        6.47       -4.66     34.64 o 
   7   4  10       58.14      101.14     54.87 o 
  -9   5  10       15.75       60.04     48.77 o 
  -8   5  10        5.39      -35.53     35.53 o 
  -7   5  10       24.59       43.69     28.50 o 
  -6   5  10        1.88        0.63     26.79 o 
  -5   5  10        1.50      -24.17     24.17 o 
  -4   5  10        9.37      -17.10     29.04 o 
  -3   5  10        5.81       -4.17     24.56 o 
  -2   5  10       47.14       32.05     25.08 o 
  -1   5  10        4.54       -1.34     23.32 o 
   0   5  10       38.52       52.08     25.61 o 
   1   5  10       55.96       85.59     31.93 o 
   2   5  10      100.37       57.87     32.31 o 
   3   5  10        1.11      -20.89     28.92 o 
   4   5  10       69.37      111.75     38.44 o 
   5   5  10        5.47       -4.09     35.58 o 
   6   5  10        6.67      -35.73     42.70 o 
   7   5  10        2.65      -15.34     51.11 o 
  -8   6  10        5.16       16.59     45.58 o 
  -7   6  10        2.85      -13.78     41.56 o 
  -6   6  10       36.15        6.83     28.62 o 
  -5   6  10        0.00       -2.71     28.31 o 
  -4   6  10       28.23        7.07     28.76 o 
  -3   6  10       40.64       53.07     33.27 o 
  -2   6  10       22.43       20.95     24.75 o 
  -1   6  10       90.50       55.23     32.63 o 
   0   6  10      143.58      134.17     31.96 o 
   1   6  10        5.67       32.84     28.70 o 
   2   6  10        9.11      -28.48     28.48 o 
   3   6  10        0.27      -27.95     27.95 o 
   4   6  10        4.26        0.89     30.77 o 
   5   6  10        0.33      -22.51     32.58 o 
   6   6  10       33.03      -31.58     46.10 o 
   7   6  10       17.23      -48.07     48.07 o 
  -8   7  10       49.65       36.08     46.69 o 
  -7   7  10       11.91      -26.09     39.79 o 
  -6   7  10       13.90      -28.43     40.60 o 
  -5   7  10      162.46      259.69     42.91 o 
  -4   7  10       23.44      -24.38     25.44 o 
  -3   7  10      266.66      317.44     73.54 o 
  -2   7  10       30.03        0.28     22.21 o 
  -1   7  10       13.88       -2.45     23.77 o 
   0   7  10       77.85       72.55     28.69 o 
   1   7  10        3.34      -24.27     24.27 o 
   2   7  10        0.03        3.45     29.77 o 
   3   7  10       10.12       18.62     33.03 o 
   4   7  10        0.15        7.13     31.32 o 
   5   7  10        0.44       -0.45     45.71 o 
   6   7  10       11.14      -45.01     45.01 o 
   7   7  10        2.63      -23.71     50.35 o 
  -8   8  10        6.16      -16.37     45.36 o 
  -7   8  10       29.88        7.38     45.04 o 
  -6   8  10       17.44        0.07     40.71 o 
  -5   8  10      107.81       84.18     33.73 o 
  -4   8  10       65.32       54.61     33.27 o 
  -3   8  10        1.60       21.27     26.20 o 
  -2   8  10       70.37       24.00     25.69 o 
   0   8  10       74.47       33.95     27.81 o 
   1   8  10       83.63       44.61     29.02 o 
   2   8  10        2.25       18.77     28.60 o 
   3   8  10        9.70       31.71     32.75 o 
   4   8  10        2.39      -16.03     32.03 o 
   5   8  10        1.63      -42.46     42.46 o 
   6   8  10       50.05       16.42     46.50 o 
   7   8  10       31.97       -5.01     53.29 o 
  -8   9  10        0.03      -43.78     43.78 o 
  -7   9  10        0.06       10.10     45.56 o 
  -6   9  10        2.84      -34.92     34.92 o 
  -5   9  10        1.55      -23.26     35.17 o 
  -4   9  10        0.72        1.63     27.05 o 
  -3   9  10        3.51      -24.75     24.75 o 
  -2   9  10       39.75       26.30     33.66 o 
  -1   9  10      524.75      327.47    126.20 o 
   0   9  10       91.55       87.68     31.05 o 
   1   9  10       42.33        4.30     26.90 o 
   2   9  10        8.41      -23.45     29.28 o 
   3   9  10        6.52       -4.39     28.60 o 
   4   9  10       15.54       18.02     46.97 o 
   5   9  10        2.66        7.51     44.34 o 
   6   9  10        1.00      -44.38     44.38 o 
  -7  10  10        1.69      -30.30     40.67 o 
  -6  10  10       13.58      -23.20     36.37 o 
  -5  10  10        6.96      -23.23     38.09 o 
  -4  10  10        3.28      -16.01     28.35 o 
  -3  10  10      190.06      137.12     33.94 o 
  -2  10  10       21.57        3.31     27.04 o 
  -1  10  10       49.33       66.87     32.67 o 
   0  10  10       95.87       82.75     29.24 o 
   1  10  10        0.69        8.30     25.68 o 
   2  10  10        8.47        2.61     29.50 o 
   3  10  10       13.16       25.17     42.92 o 
   4  10  10        9.78      -10.75     40.38 o 
   5  10  10       24.40      -14.01     61.38 o 
   6  10  10        8.28      -44.02     48.57 o 
  -7  11  10        0.62      -43.84     47.03 o 
  -6  11  10        8.79      -74.49     74.49 o 
  -5  11  10       22.95       20.60     40.78 o 
  -4  11  10       68.77       39.39     53.50 o 
  -3  11  10        0.02      -26.04     26.04 o 
  -2  11  10        2.84       -5.78     28.71 o 
  -1  11  10       55.44       40.72     28.08 o 
   0  11  10        6.88      -16.03     23.42 o 
   1  11  10        0.25      -24.64     26.52 o 
   2  11  10        0.80      -22.26     27.74 o 
   3  11  10        1.79      -22.89     36.39 o 
   4  11  10        0.18      -38.73     38.73 o 
   5  11  10        2.13      -45.97     45.97 o 
   6  11  10        3.04      -41.54     70.07 o 
  -7  12  10        0.41      -47.13     47.13 o 
  -6  12  10        7.61      -40.79     40.79 o 
  -5  12  10       11.86      -16.93     46.25 o 
  -4  12  10        9.56        6.26     35.99 o 
  -3  12  10       24.01        0.52     28.14 o 
  -2  12  10       28.14       61.12     31.18 o 
   0  12  10       63.50       41.28     28.19 o 
   1  12  10        2.37      -16.32     25.59 o 
   2  12  10        1.19      -20.51     47.56 o 
   3  12  10        2.35      -38.54     38.54 o 
   4  12  10        4.85      -42.18     42.18 o 
   5  12  10       15.65      -51.87     51.87 o 
  -6  13  10        0.16      -43.03     43.03 o 
  -5  13  10       48.25      -28.04     61.34 o 
  -4  13  10       16.18      -20.05     43.41 o 
  -3  13  10      165.38      162.85     48.09 o 
  -2  13  10       97.69      116.49     38.62 o 
   0  13  10       54.04       13.61     31.85 o 
   1  13  10        5.21      -26.03     26.03 o 
   2  13  10        6.05      -12.59     35.35 o 
   3  13  10        3.68      -38.48     38.48 o 
   4  13  10        0.00      -16.26     43.41 o 
   5  13  10        3.16      -20.58     51.66 o 
  -6  14  10        7.33      -47.32     47.32 o 
  -5  14  10       23.00        0.63     41.97 o 
  -4  14  10       78.91        0.27     44.33 o 
  -3  14  10        3.29      -23.04     39.27 o 
  -2  14  10        2.09      -23.14     39.79 o 
  -1  14  10       59.41       22.13     23.90 o 
   0  14  10       18.86       15.42     25.28 o 
   1  14  10       89.82       29.90     43.71 o 
   2  14  10       36.73       -0.23     45.36 o 
   3  14  10        1.15      -40.69     43.73 o 
   4  14  10       11.17      -39.61     58.31 o 
  -5  15  10        6.25      -44.63     44.63 o 
  -4  15  10        0.61      -58.81     58.97 o 
  -3  15  10        8.25       -5.38     44.39 o 
  -2  15  10        7.61       -8.12     41.37 o 
  -1  15  10       22.98       30.71     36.18 o 
   0  15  10       13.50        2.43     26.78 o 
   2  15  10        9.38      -19.36     38.02 o 
   3  15  10        0.04      -42.88     42.88 o 
   4  15  10        8.76      -43.92     43.92 o 
  -4  16  10        6.86      -45.48     45.48 o 
  -3  16  10       11.15       -6.86     46.71 o 
  -2  16  10        2.46      -37.17     40.21 o 
  -1  16  10       20.63       49.65     45.46 o 
   0  16  10        0.70      -11.33     55.33 o 
   1  16  10       20.09      -11.65     36.11 o 
   2  16  10        3.60       15.59     43.70 o 
   3  16  10        0.57      -37.37     92.16 o 
  -3  17  10        0.22      -43.62     43.62 o 
  -2  17  10        0.53       11.68     46.29 o 
  -1  17  10        1.18       -7.27     65.13 o 
   0  17  10        7.55       15.87     34.38 o 
   1  17  10       17.95      -31.01     37.72 o 
  -7   0  11        1.92      -28.77     36.84 o 
  -5   0  11       31.17       25.56     48.68 o 
  -3   0  11      270.69      449.75     84.80 o 
  -1   0  11       98.00       34.28     42.38 o 
   1   0  11       20.50       58.59     35.89 o 
   3   0  11      221.26      271.50     55.01 o 
   5   0  11       59.35      100.60     45.50 o 
   7   0  11        0.54        1.44     49.22 o 
  -8   1  11        7.02      -30.93     30.93 o 
  -7   1  11        0.41        0.57     28.33 o 
  -6   1  11       12.96       13.52     29.49 o 
  -5   1  11      100.34      104.75     37.34 o 
  -4   1  11       26.05       60.49     43.61 o 
  -3   1  11       62.53       72.27     36.56 o 
  -2   1  11       51.11        9.38     31.87 o 
  -1   1  11       16.42       10.63     29.61 o 
   0   1  11        1.17      -20.35     23.18 o 
   1   1  11      140.52      197.52     36.11 o 
   3   1  11        9.99       24.93     26.25 o 
   4   1  11        0.95       34.74     26.72 o 
   5   1  11        0.54      -15.16     28.56 o 
   6   1  11        5.99        3.70     30.44 o 
   7   1  11        0.22        9.13     33.76 o 
  -8   2  11        3.31        9.64     34.24 o 
  -7   2  11        1.53       -0.87     28.64 o 
  -6   2  11       48.64       13.11     33.01 o 
  -5   2  11       22.28       -1.04     32.22 o 
  -4   2  11      509.61      644.70     61.63 o 
  -3   2  11        5.11       30.16     31.05 o 
  -2   2  11       69.63       72.35     35.28 o 
  -1   2  11       35.31       19.61     25.33 o 
   0   2  11       81.08      121.88     32.72 o 
   1   2  11        6.54       14.57     28.37 o 
   2   2  11        2.50       -2.72     30.70 o 
   3   2  11        3.80       34.94     33.01 o 
   4   2  11       42.60       52.80     44.70 o 
   5   2  11       32.81       33.27     38.04 o 
   6   2  11        4.59      -24.94     36.82 o 
   7   2  11        0.12      -35.12     39.58 o 
  -8   3  11        3.09      -24.14     32.30 o 
  -7   3  11        0.00       22.09     35.09 o 
  -6   3  11       21.84       11.59     31.40 o 
  -5   3  11        0.31      -11.33     25.18 o 
  -4   3  11       42.19       53.63     38.09 o 
  -3   3  11       75.41      126.61     38.48 o 
  -2   3  11        2.67      -17.24     21.80 o 
  -1   3  11       66.70       48.57     26.12 o 
   0   3  11        5.21       -0.35     24.29 o 
   1   3  11      172.57      222.56     38.92 o 
   2   3  11        7.18       21.80     29.08 o 
   3   3  11        2.51       -5.45     30.80 o 
   4   3  11      100.19       91.69     38.92 o 
   5   3  11        0.11        7.57     36.13 o 
   6   3  11       26.43       85.95     40.17 o 
   7   3  11       13.23       52.13     52.46 o 
  -8   4  11        0.25        5.82     50.45 o 
  -7   4  11        0.01      -12.09     26.28 o 
  -6   4  11       11.68       -5.77     30.85 o 
  -5   4  11        5.62       22.41     30.59 o 
  -4   4  11       78.61       66.93     36.31 o 
  -3   4  11       28.65       16.24     34.14 o 
  -2   4  11        1.18       10.49     23.88 o 
  -1   4  11       27.68       13.98     26.12 o 
   0   4  11       52.88       33.56     27.22 o 
   1   4  11        2.84      -20.41     26.95 o 
   2   4  11       18.01       11.00     32.31 o 
   3   4  11       56.44       81.83     37.01 o 
   4   4  11       57.79       63.63     37.46 o 
   5   4  11       26.53       78.02     41.20 o 
   6   4  11        0.87      -31.66     38.94 o 
  -8   5  11       10.00      -24.38     62.22 o 
  -7   5  11        2.89       -2.83     32.95 o 
  -6   5  11        4.47      -11.05     29.45 o 
  -5   5  11       68.76       70.89     35.09 o 
  -4   5  11       20.71       -5.66     27.86 o 
  -3   5  11        0.10      -27.04     27.04 o 
  -2   5  11        6.16      -10.94     20.92 o 
  -1   5  11        0.08      -23.70     23.82 o 
   0   5  11       28.95        1.96     25.55 o 
   1   5  11        0.18        1.58     27.04 o 
   2   5  11        0.41       -1.20     31.90 o 
   3   5  11        3.43      -19.67     29.50 o 
   4   5  11        0.21        7.93     35.39 o 
   5   5  11        0.62      -22.23     36.21 o 
   6   5  11        2.33       -1.55     45.96 o 
  -8   6  11        0.07      -35.25     65.86 o 
  -7   6  11        4.18        5.13     59.07 o 
  -6   6  11      124.43      116.99     40.42 o 
  -5   6  11       89.41       64.14     35.82 o 
  -4   6  11        0.35      -14.94     31.87 o 
  -3   6  11       34.96       59.91     38.76 o 
  -2   6  11        0.73       -2.73     31.67 o 
  -1   6  11      127.21      124.62     44.13 o 
   0   6  11       85.09       48.79     28.48 o 
   1   6  11       10.03        9.39     27.95 o 
   2   6  11      209.09      223.90     42.72 o 
   3   6  11       42.38       35.31     35.28 o 
   5   6  11        0.08      -24.76     34.59 o 
   6   6  11        1.11      -43.84     43.84 o 
  -7   7  11       41.93       12.22     59.73 o 
  -6   7  11       32.26       17.28     53.46 o 
  -5   7  11        0.92       27.31     39.80 o 
  -4   7  11        2.20       16.49     33.59 o 
  -3   7  11        0.44      -28.28     28.28 o 
  -2   7  11        3.99       -9.56     27.92 o 
  -1   7  11       75.55       36.80     27.89 o 
   0   7  11        1.74      -19.94     24.87 o 
   1   7  11       20.75       -8.71     28.84 o 
   2   7  11        0.48      -27.80     27.80 o 
   3   7  11        0.84      -30.20     30.20 o 
   4   7  11       22.85      -13.64     38.87 o 
   5   7  11       37.05       -2.10     44.47 o 
   6   7  11        1.01      -45.42     45.42 o 
  -7   8  11        0.72      -36.39     43.99 o 
  -6   8  11        8.32       36.22     54.81 o 
  -5   8  11       22.32       26.19     41.97 o 
  -4   8  11       17.20      -18.12     33.77 o 
  -3   8  11        0.09      -12.80     28.57 o 
  -2   8  11      152.50       98.21     36.59 o 
  -1   8  11        8.17      -12.33     27.08 o 
   0   8  11      137.66       66.02     31.73 o 
   1   8  11        0.63       -7.97     29.67 o 
   2   8  11        0.08       -5.65     28.66 o 
   3   8  11       22.13       23.80     59.44 o 
   4   8  11        3.03      -38.95     43.21 o 
   5   8  11        4.74      -45.63     45.63 o 
   6   8  11        2.41       -9.46     70.00 o 
  -7   9  11        0.27      -34.20     47.92 o 
  -6   9  11        0.86       20.88     58.69 o 
  -5   9  11       37.02      -12.12     55.12 o 
  -4   9  11        8.14       -4.29     34.79 o 
  -3   9  11        0.07      -26.08     29.07 o 
  -2   9  11       25.83      -15.41     31.53 o 
  -1   9  11       72.41       66.53     32.17 o 
   0   9  11       23.85        6.01     27.61 o 
   1   9  11        0.00      -26.29     26.29 o 
   2   9  11       82.48       72.59     35.66 o 
   3   9  11       14.23      -15.47     34.34 o 
   4   9  11        3.31        1.83     40.40 o 
  -7  10  11       27.97      -21.11     43.00 o 
  -6  10  11        0.59      -21.41     44.21 o 
  -5  10  11       16.54       -5.58     49.45 o 
  -4  10  11        0.94       27.24     39.06 o 
  -3  10  11        6.59        1.26     34.33 o 
  -2  10  11       16.57       40.03     37.42 o 
  -1  10  11       29.56       45.22     29.63 o 
   0  10  11       12.25       -4.56     23.86 o 
   1  10  11       36.76       13.17     28.15 o 
   2  10  11       56.14       37.71     39.94 o 
   3  10  11        5.27      -21.90     42.42 o 
   4  10  11       40.19       -0.82     63.99 o 
   5  10  11       17.80      -13.03     50.02 o 
  -6  11  11        3.54      -34.13     69.74 o 
  -5  11  11        3.71       17.18     56.06 o 
  -4  11  11       30.41       37.29     52.80 o 
  -3  11  11        0.00        5.23     36.04 o 
  -2  11  11        1.79        0.18     36.33 o 
  -1  11  11       11.45       -7.26     28.52 o 
   0  11  11        2.28      -21.12     27.28 o 
   1  11  11        0.23      -27.33     27.33 o 
   2  11  11        8.93      -25.94     29.43 o 
   3  11  11       12.06      -43.28     43.28 o 
   4  11  11        0.00        3.59     49.47 o 
   5  11  11        0.98      -50.42     50.42 o 
  -6  12  11        0.01      -44.11     44.11 o 
  -5  12  11        5.18      -18.65     43.89 o 
  -4  12  11       86.11       10.11     58.55 o 
  -3  12  11        0.06      -22.86     37.77 o 
  -2  12  11       17.56       -9.50     35.15 o 
  -1  12  11        7.79      -31.39     33.64 o 
   0  12  11        1.19      -19.02     27.59 o 
   1  12  11        1.28      -18.55     28.77 o 
   2  12  11       29.91      -22.16     39.24 o 
   3  12  11        0.32       -7.30     56.94 o 
   4  12  11       11.93      -45.55     45.55 o 
  -5  13  11        0.04      -43.51     57.60 o 
  -4  13  11        0.65      -11.77     55.68 o 
  -3  13  11        2.22      -16.24     56.20 o 
  -2  13  11       48.22       47.28     45.45 o 
   0  13  11        0.59      -27.01     27.01 o 
   1  13  11        2.49      -26.58     30.60 o 
   2  13  11        0.65      -40.91     40.91 o 
   3  13  11        3.04      -27.30     46.95 o 
  -4  14  11        5.17      -11.43     59.35 o 
  -3  14  11        0.15       17.31     57.86 o 
  -2  14  11        0.00      -50.49     51.11 o 
  -1  14  11        0.20      -21.84     42.69 o 
   0  14  11        0.01      -27.75     29.09 o 
   1  14  11        8.41      -34.11     34.11 o 
   2  14  11        4.81      -40.01     40.01 o 
   3  14  11       14.95      -40.59     40.59 o 
  -3  15  11        2.12      -16.62     54.19 o 
  -2  15  11       43.69       14.96     59.49 o 
  -1  15  11        0.10       18.97     44.80 o 
   0  15  11        5.58       -5.75     38.94 o 
   1  15  11       10.89      -32.51     38.20 o 
   2  15  11        6.00      -34.73     34.73 o 
  -1  16  11        9.18        4.95     56.58 o 
   0  16  11       16.95        0.89     36.76 o 
  -6   0  12        3.55      -17.14     33.10 o 
  -4   0  12      267.47      340.55     83.97 o 
  -2   0  12       34.50      -32.20     41.83 o 
   0   0  12       50.13       34.87     47.78 o 
   2   0  12       69.18      149.35     46.51 o 
   4   0  12        8.19       -5.54     39.18 o 
   6   0  12        4.36       39.10     43.81 o 
  -7   1  12        0.10      -16.90     31.26 o 
  -6   1  12        3.18       -9.28     29.35 o 
  -5   1  12        5.10       -8.17     32.20 o 
  -4   1  12        1.43       12.67     31.93 o 
  -3   1  12        0.41      -29.06     34.00 o 
  -2   1  12       22.51       36.86     36.26 o 
  -1   1  12      180.09      245.36     52.06 o 
   0   1  12      244.23      334.08     57.26 o 
   1   1  12        7.22        1.83     26.83 o 
   2   1  12       16.54        1.39     35.86 o 
   3   1  12       63.62       31.18     35.81 o 
   4   1  12       12.15       15.54     30.38 o 
   5   1  12        0.65       13.63     30.01 o 
   6   1  12        0.20       49.57     33.51 o 
  -7   2  12       19.78       -4.18     32.82 o 
  -6   2  12        1.17      -10.04     39.54 o 
  -5   2  12        2.24      -30.57     30.57 o 
  -4   2  12        6.53       -2.23     32.53 o 
  -3   2  12       37.59       97.69     49.45 o 
  -2   2  12        0.15        7.37     34.61 o 
  -1   2  12        8.16        5.86     30.82 o 
   0   2  12       30.96       33.32     25.85 o 
   1   2  12       45.67       72.62     31.52 o 
   2   2  12        2.35       -7.89     31.30 o 
   3   2  12       43.33       10.88     38.19 o 
   4   2  12       52.99       68.58     37.58 o 
   5   2  12        0.27       -6.20     38.88 o 
   6   2  12        3.21        6.31     39.16 o 
  -7   3  12        8.71       14.44     32.81 o 
  -6   3  12        5.31      -11.25     31.39 o 
  -5   3  12        0.25      -15.55     27.70 o 
  -4   3  12        0.27       11.88     32.70 o 
  -3   3  12        0.49      -30.85     30.85 o 
  -2   3  12       21.24       12.81     31.86 o 
  -1   3  12       18.16       31.96     25.65 o 
   0   3  12        0.05       14.39     27.02 o 
   1   3  12        1.75      -19.85     26.47 o 
   2   3  12        2.55       -6.25     29.92 o 
   3   3  12        0.26        3.23     33.94 o 
   4   3  12        0.12       17.53     37.60 o 
   5   3  12        6.47      -36.86     37.68 o 
   6   3  12        1.31        1.35     39.79 o 
  -7   4  12        1.53       -0.16     31.80 o 
  -6   4  12       26.01       29.54     36.69 o 
  -5   4  12       37.21       36.79     34.02 o 
  -4   4  12       21.54       13.87     34.17 o 
  -3   4  12       33.77       22.85     34.13 o 
  -2   4  12        4.48        9.81     34.08 o 
  -1   4  12        0.00       -8.17     23.72 o 
   0   4  12       70.82       49.19     28.89 o 
   1   4  12       18.63       18.69     28.10 o 
   2   4  12       70.21      121.00     38.62 o 
   3   4  12        4.16      -26.46     32.35 o 
   4   4  12       19.86      -26.75     34.28 o 
   5   4  12        6.51       -2.57     38.37 o 
  -7   5  12       18.33       25.07     65.10 o 
  -6   5  12       12.98       32.60     36.68 o 
  -5   5  12       12.77      -14.40     33.93 o 
  -4   5  12        5.69       23.07     33.74 o 
  -2   5  12        7.35      -19.09     31.32 o 
  -1   5  12        4.34      -10.15     24.48 o 
   0   5  12        0.15       -0.38     27.38 o 
   1   5  12      104.64       73.07     32.77 o 
   2   5  12        7.58       -8.87     29.60 o 
   3   5  12       87.27       65.33     38.65 o 
   4   5  12        0.51       -6.85     38.70 o 
   5   5  12       31.21       15.78     39.20 o 
  -7   6  12        3.88      -22.79     61.05 o 
  -6   6  12        6.75       11.38     34.41 o 
  -5   6  12      176.60      112.64     62.67 o 
  -4   6  12      126.06       92.67     43.31 o 
  -3   6  12        3.03       11.49     35.47 o 
  -2   6  12        0.73      -20.77     29.95 o 
  -1   6  12        1.40       -3.46     24.19 o 
   0   6  12        0.95      -14.04     28.08 o 
   1   6  12        1.25      -19.81     28.49 o 
   2   6  12       13.70       14.39     33.53 o 
   3   6  12        0.00      -22.55     35.06 o 
   4   6  12       10.21      -37.66     37.66 o 
   5   6  12       15.52      -34.33     42.47 o 
  -6   7  12       31.88       68.91     60.70 o 
  -5   7  12        6.33      -15.89     37.17 o 
  -4   7  12       83.20       31.73     38.36 o 
  -3   7  12       24.80       -5.05     35.13 o 
  -2   7  12        2.69      -27.26     32.97 o 
  -1   7  12        0.04        2.52     26.32 o 
   0   7  12        3.56      -27.24     27.24 o 
   1   7  12        0.24      -28.85     28.85 o 
   2   7  12        1.25       -4.41     34.49 o 
   3   7  12        0.63       24.21     37.03 o 
   4   7  12        0.72       19.43     41.94 o 
   5   7  12        0.94      -12.57     49.44 o 
  -6   8  12       10.27        9.28     63.37 o 
  -5   8  12        7.11      -37.91     38.66 o 
  -4   8  12        9.35      -25.87     33.36 o 
  -3   8  12        0.21       41.61     37.70 o 
  -2   8  12        1.37      -27.38     34.07 o 
  -1   8  12       16.59       28.64     28.80 o 
   0   8  12       29.57       17.73     29.65 o 
   1   8  12        3.79       -8.37     28.61 o 
   2   8  12        0.11      -14.28     32.00 o 
   3   8  12       46.37       19.95     37.96 o 
   4   8  12       50.82      -13.11     48.20 o 
  -6   9  12        0.01      -25.07     60.53 o 
  -5   9  12        4.86       -6.44     51.32 o 
  -4   9  12        7.34      -17.19     38.56 o 
  -3   9  12        6.06      -11.11     39.24 o 
  -2   9  12       10.20      -18.23     36.77 o 
  -1   9  12        1.94      -23.41     26.78 o 
   0   9  12        2.14       -8.60     29.69 o 
   1   9  12       52.37       50.68     33.53 o 
   2   9  12        0.02      -30.01     30.20 o 
   3   9  12       41.81       16.95     44.21 o 
   4   9  12        5.86       25.94     50.04 o 
  -5  10  12       37.98       57.69     60.56 o 
  -4  10  12        2.74       18.50     44.07 o 
  -3  10  12       18.89       14.57     38.87 o 
  -2  10  12        2.08      -36.61     36.61 o 
  -1  10  12        9.38       -7.65     39.29 o 
   0  10  12        0.00      -26.36     28.91 o 
   1  10  12        5.03       -8.14     30.26 o 
   2  10  12       20.96       -5.34     34.68 o 
   3  10  12        1.90      -52.15     52.15 o 
   4  10  12       30.65      -14.33     50.14 o 
  -5  11  12        0.83       19.74     50.42 o 
  -4  11  12        3.95      -27.01     44.84 o 
  -3  11  12        3.82      -35.36     38.20 o 
  -2  11  12       21.93      -32.44     36.17 o 
  -1  11  12       27.55       25.85     38.71 o 
   0  11  12        2.09      -22.69     29.31 o 
   1  11  12        5.38      -14.24     30.68 o 
   2  11  12        0.20      -31.52     31.52 o 
   3  11  12       23.52      -57.67     57.67 o 
  -4  12  12        5.75       52.29     68.25 o 
  -3  12  12        1.83       -0.87     39.85 o 
  -2  12  12       10.22       15.58     41.72 o 
  -1  12  12        0.61        3.29     38.42 o 
   0  12  12        5.69      -22.76     29.09 o 
   1  12  12        8.46      -31.76     31.76 o 
   2  12  12        2.81      -39.17     39.17 o 
  -3  13  12        2.70       -1.66     57.38 o 
  -2  13  12        0.86      -13.71     44.75 o 
  -1  13  12       28.92      -24.37     43.15 o 
   0  13  12        0.59      -21.06     30.68 o 
   1  13  12        0.00      -33.01     40.17 o 
   2  13  12        0.31       -1.57     43.52 o 
  -2  14  12        1.50       14.54     64.44 o 
  -1  14  12        2.18       26.95     47.11 o 
   0  14  12        1.62      -29.36     29.36 o 
  -5   0  13       27.55       10.39     49.20 o 
  -3   0  13        9.15      -42.39     50.32 o 
  -1   0  13        1.78       49.00     54.22 o 
   1   0  13       75.30      110.15     64.47 o 
   3   0  13       19.10       82.93     77.22 o 
  -6   1  13        0.72      -23.50     31.15 o 
  -5   1  13        0.62      -16.18     38.31 o 
  -4   1  13        8.46       12.60     35.77 o 
  -3   1  13        2.80       -1.45     36.88 o 
  -2   1  13        0.12      -16.75     33.55 o 
  -1   1  13        0.35      -30.03     30.03 o 
   0   1  13      116.91      120.10     44.38 o 
   1   1  13        1.17       25.76     38.82 o 
   2   1  13        4.95       -9.03     31.68 o 
   3   1  13        5.06       35.83     37.00 o 
   4   1  13        3.83      -34.86     35.06 o 
  -6   2  13        8.70       28.62     33.28 o 
  -5   2  13        3.27      -25.38     32.63 o 
  -4   2  13        5.29       47.01     39.44 o 
  -3   2  13       18.88        4.44     39.14 o 
  -2   2  13       65.76      102.63     44.17 o 
  -1   2  13       32.68       -0.64     33.14 o 
   0   2  13        0.13       -7.47     25.11 o 
   1   2  13       53.66       63.03     32.58 o 
   2   2  13        0.25        8.90     35.18 o 
   3   2  13        0.46       21.47     36.42 o 
   4   2  13        1.54       32.82     40.17 o 
  -6   3  13        0.28       14.21     37.62 o 
  -5   3  13        6.01       30.83     37.24 o 
  -4   3  13        0.44        9.50     37.26 o 
  -3   3  13       10.55        2.64     56.72 o 
  -2   3  13       46.03       12.06     34.81 o 
  -1   3  13       26.43       59.62     39.87 o 
   0   3  13      120.82       73.47     29.92 o 
   1   3  13        4.41       16.11     30.80 o 
   2   3  13        0.44      -19.47     33.54 o 
   3   3  13        2.04        0.44     36.20 o 
   4   3  13        3.01      -10.74     38.22 o 
  -6   4  13        0.34      -19.64     33.25 o 
  -5   4  13       17.36        7.24     37.66 o 
  -4   4  13       54.15       55.16     42.30 o 
  -3   4  13        0.19      -34.67     37.01 o 
  -2   4  13       20.01       30.13     42.42 o 
  -1   4  13        2.09      -11.53     24.83 o 
   0   4  13        0.01       -0.54     26.24 o 
   1   4  13        3.85      -28.64     28.64 o 
   2   4  13        1.44       -3.19     31.40 o 
   3   4  13        2.90       23.06     39.40 o 
   4   4  13        7.07       -6.95     39.82 o 
  -6   5  13       77.77       77.14     49.90 o 
  -5   5  13        8.23      -25.56     33.55 o 
  -4   5  13       14.37        5.44     39.61 o 
  -3   5  13        0.55       -6.13     39.46 o 
  -2   5  13       29.72        1.16     40.00 o 
  -1   5  13        7.06        5.00     26.52 o 
   0   5  13        0.68       -2.44     28.28 o 
   1   5  13       21.35       16.87     31.64 o 
   2   5  13        0.42       15.87     30.79 o 
   3   5  13        1.19       -2.99     35.71 o 
   4   5  13        4.28       20.70     38.83 o 
  -5   6  13        1.06      -15.04     47.65 o 
  -4   6  13       28.78      -14.40     36.74 o 
  -3   6  13        2.85      -17.22     37.12 o 
  -2   6  13        1.19       34.68     43.54 o 
  -1   6  13        1.06        9.89     28.57 o 
   0   6  13        2.59      -17.67     29.20 o 
   1   6  13        6.76        3.63     30.54 o 
   2   6  13        2.09      -28.72     30.98 o 
   3   6  13        0.03      -14.62     35.62 o 
   4   6  13       13.54       15.02     39.95 o 
  -5   7  13        2.18      -14.12     42.59 o 
  -4   7  13        3.63       -6.35     38.23 o 
  -3   7  13        4.82      -25.02     38.10 o 
  -2   7  13       27.36       25.17     39.62 o 
  -1   7  13        0.00       25.59     43.19 o 
   0   7  13        9.95       -3.86     29.60 o 
   1   7  13        3.57        1.42     32.56 o 
   2   7  13        5.83       -9.57     33.14 o 
   3   7  13       11.11       15.42     39.06 o 
  -5   8  13       24.92      -17.13     45.67 o 
  -4   8  13        0.13       29.07     38.16 o 
  -3   8  13        0.23       -0.96     38.37 o 
  -2   8  13        0.24        3.09     39.78 o 
  -1   8  13        5.38      -13.18     40.38 o 
   0   8  13        2.76      -13.80     28.94 o 
   1   8  13        0.94        0.33     32.49 o 
   2   8  13       20.55       18.79     35.03 o 
   3   8  13        2.90      -37.05     37.05 o 
  -4   9  13       12.80       72.20     48.10 o 
  -3   9  13        7.08        5.91     39.27 o 
  -2   9  13        7.91      -33.37     33.37 o 
  -1   9  13       16.62       -6.56     38.42 o 
   0   9  13        3.16      -30.22     30.22 o 
   1   9  13        1.74       -1.66     33.63 o 
   2   9  13       15.69      -20.66     35.79 o 
  -3  10  13        6.99        4.30     43.40 o 
  -2  10  13        4.46      -22.35     40.64 o 
  -1  10  13        0.03      -17.02     40.78 o 
   0  10  13        2.35      -25.80     30.86 o 
   1  10  13        5.67      -31.02     31.02 o 
   2  10  13        1.84       -2.27     34.77 o 
  -2  11  13       11.75       -2.58     39.71 o 
  -1  11  13        0.18       34.30     43.67 o 
   0  11  13        1.66        3.16     34.01 o 
   1  11  13        0.03       -9.66     34.20 o 
  -4   0  14       15.29       14.20     58.76 o 
  -2   0  14        7.20      -17.04     43.84 o 
   0   0  14        1.43      -49.14     49.14 o 
   2   0  14        2.90      -28.15     70.60 o 
  -4   1  14        2.42      -34.26     34.26 o 
  -3   1  14        1.90       26.92     44.19 o 
  -2   1  14        0.01      -34.17     37.06 o 
  -1   1  14        0.87      -28.65     35.22 o 
   0   1  14        6.18       -1.09     41.27 o 
   1   1  14        1.05      -24.51     44.45 o 
   2   1  14        1.58      -21.28     53.52 o 
   3   1  14       24.20       45.37     40.31 o 
  -4   2  14        0.11       24.43     42.32 o 
  -3   2  14       20.00       16.48     39.08 o 
  -2   2  14        0.53        1.30     37.35 o 
  -1   2  14       96.74      111.64     45.52 o 
   0   2  14        1.00        7.18     40.65 o 
   1   2  14        6.23      -42.73     42.73 o 
   2   2  14        4.69      -14.76     38.30 o 
  -4   3  14        1.00       20.70     43.05 o 
  -3   3  14        0.22      -35.45     35.45 o 
  -2   3  14       16.81       36.68     44.37 o 
  -1   3  14        0.34      -34.47     37.41 o 
   0   3  14        7.04       11.20     33.92 o 
   1   3  14        9.53        0.70     31.52 o 
   2   3  14        0.00        2.13     33.18 o 
  -4   4  14        0.92       21.50     42.25 o 
  -3   4  14        0.26      -26.12     46.13 o 
  -2   4  14        0.03        2.68     42.17 o 
  -1   4  14       13.22       -8.33     43.54 o 
   0   4  14       25.97       35.14     30.67 o 
   1   4  14        2.14       33.48     32.25 o 
   2   4  14        3.60        1.49     34.18 o 
  -4   5  14        2.74      -39.80     39.80 o 
  -3   5  14        6.40        6.04     39.99 o 
  -2   5  14        0.02      -30.06     39.38 o 
  -1   5  14       17.63        5.55     63.80 o 
   0   5  14        1.04       34.75     33.06 o 
   1   5  14       13.86        6.90     33.71 o 
   2   5  14        2.05       44.44     36.95 o 
  -3   6  14        9.92       -7.61     37.48 o 
  -2   6  14        8.66       60.97     46.29 o 
  -1   6  14        0.04      -32.29     32.29 o 
   0   6  14       23.23       19.36     31.63 o 
   1   6  14        8.74        6.08     31.39 o 
  -3   7  14        3.15      -23.51     42.47 o 
  -2   7  14        0.01      -17.32     45.65 o 
  -1   7  14        3.94      -40.13     40.13 o 
   0   7  14        1.36       -2.07     31.57 o 
   1   7  14        7.14       -4.97     33.22 o 
  -1   8  14        7.14      -16.15     39.78 o 
                                                 
